# Supplementary material for: Effect of Replacing Added Sugars with Sucralose on Gut Microbiome Composition Among Asian Indian Adults in Two 12-week Randomized Controlled Trials
Source: Curr Dev Nutr. 2025 Nov 12;9(12):107600. doi: 10.1016/j.cdnut.2025.107600 (PMC12731820; doi:10.1016/j.cdnut.2025.107600)
Supplement: Multimedia component 1 [file mmc1.xlsx]

## Sheet: Table of Contents
Supplementary Tables
Haslam et al. Effect of replacing added sugars with sucralose on gut microbiome composition among Asian Indian adults in two 12-week randomized controlled trials
Supplemental Table 1. Effect of a 12-week sucralose intervention on gut microbial genera among individuals in the type 2 diabetes trial
Supplemental Table 2. Effect of a 12-week sucralose intervention on gut microbial genera among individuals in the overweight/obesity trial
Supplemental Table 3. Effect of a 12-week sucralose intervention on gut microbial genera among individuals not taking metformin in the type 2 diabetes trial
Supplemental Table 4. Effect of a 12-week sucralose intervention on gut microbial genera among individuals with obesity (BMI ≥ 25.0 kg/m2) in the type 2 diabetes trial

## Sheet: Supplemental Table 1
Supplemental Table 1. Effect of a 12-week sucralose intervention on gut microbial genera among individuals in the type 2 diabetes trial*
*P-values and β coefficients are derived from the group x time interaction in a linear mixed model including each gut microbial genus relative abundance as the outcome, participant ID as a random-effect, and group, time, group × time interaction, age and sex as fixed effects. Q-value adjusts for multiple testing using a Benjamani-Hochberg False Discvoery Rate. Abbreviations: N.not.0, number of pa…
Genus	β	SD	N	N.not.0	p-value	q-value	Kingdom	Phylum	Class	Order	Family
Agathobacter	-2.13851	0.495244	98	85	8.06734e-05	0.0609402	Bacteria	Firmicutes	Clostridia	Lachnospirales	Lachnospiraceae
Fusicatenibacter	-1.85389	0.498236	98	86	0.000529422	0.163238	Bacteria	Firmicutes	Clostridia	Lachnospirales	Lachnospiraceae
Enterococcus	2.672	0.81494	98	70	0.00147257	0.166407	Bacteria	Firmicutes	Bacilli	Lactobacillales	Enterococcaceae
Megamonas	-2.29754	0.682244	98	43	0.00152038	0.166407	Bacteria	Firmicutes	Negativicutes	Veillonellales-Selenomonadales	Selenomonadaceae
Lachnoclostridium	-1.65503	0.505106	98	69	0.00197889	0.166407	Bacteria	Firmicutes	Clostridia	Lachnospirales	Lachnospiraceae
Lachnospira	-1.66201	0.514415	98	60	0.00225599	0.1708	Bacteria	Firmicutes	Clostridia	Lachnospirales	Lachnospiraceae
Lachnospiraceae_NC2004_group	-1.5626	0.487093	98	82	0.00240789	0.1708	Bacteria	Firmicutes	Clostridia	Lachnospirales	Lachnospiraceae
Anaerostipes	-1.43853	0.464045	98	71	0.00326596	0.1708	Bacteria	Firmicutes	Clostridia	Lachnospirales	Lachnospiraceae
CAG-352	-0.903458	0.29146	98	20	0.0032679	0.1708	Bacteria	Firmicutes	Clostridia	Oscillospirales	Ruminococcaceae
Lachnospiraceae_UCG-004	-1.01151	0.33843	98	42	0.0035912	0.1708	Bacteria	Firmicutes	Clostridia	Lachnospirales	Lachnospiraceae
Roseburia	-1.45816	0.476217	98	84	0.00363098	0.1708	Bacteria	Firmicutes	Clostridia	Lachnospirales	Lachnospiraceae
Dorea	-1.18236	0.386844	98	97	0.00368814	0.1708	Bacteria	Firmicutes	Clostridia	Lachnospirales	Lachnospiraceae
Pediococcus	2.42478	0.820792	98	38	0.00398	0.1708	Bacteria	Firmicutes	Bacilli	Lactobacillales	Lactobacillaceae
Faecalibacterium	-1.66081	0.55398	98	94	0.00433326	0.172521	Bacteria	Firmicutes	Clostridia	Oscillospirales	Ruminococcaceae
Lachnospiraceae_ND3007_group	-1.48061	0.495828	98	54	0.00447622	0.172521	Bacteria	Firmicutes	Clostridia	Lachnospirales	Lachnospiraceae
Unclassified Lachnospiraceae	-0.821315	0.280802	98	97	0.0052898	0.188195	Bacteria	Firmicutes	Clostridia	Lachnospirales	Lachnospiraceae
Bilophila	-1.18198	0.429395	98	46	0.00837456	0.264273	Bacteria	Desulfobacterota	Desulfovibrionia	Desulfovibrionales	Desulfovibrionaceae
Unclassified Lactobacillaceae	1.63114	0.628569	98	30	0.011008	0.307371	Bacteria	Firmicutes	Bacilli	Lactobacillales	Lactobacillaceae
Veillonella	-1.4215	0.575786	98	46	0.0172482	0.389136	Bacteria	Firmicutes	Negativicutes	Veillonellales-Selenomonadales	Veillonellaceae
Sutterella	-1.41717	0.596881	98	46	0.0196603	0.413314	Bacteria	Proteobacteria	Gammaproteobacteria	Burkholderiales	Sutterellaceae
Acidaminococcus	-1.19316	0.506652	98	40	0.0206491	0.424454	Bacteria	Firmicutes	Negativicutes	Acidaminococcales	Acidaminococcaceae
Leuconostoc	-0.303786	0.136806	98	12	0.0288361	0.444556	Bacteria	Firmicutes	Bacilli	Lactobacillales	Leuconostocaceae
[Eubacterium]_eligens_group	-1.21422	0.551927	98	60	0.0303142	0.445952	Bacteria	Firmicutes	Clostridia	Lachnospirales	Lachnospiraceae
Alloprevotella	-1.38901	0.632728	98	60	0.0331178	0.450476	Bacteria	Bacteroidota	Bacteroidia	Bacteroidales	Prevotellaceae
Clostridia_vadinBB60_group	-1.02524	0.472583	98	41	0.0351402	0.450476	Bacteria	Firmicutes	Clostridia	Clostridia_vadinBB60_group	Clostridia_vadinBB60_group
Escherichia-Shigella	-1.39334	0.657876	98	95	0.0394979	0.450476	Bacteria	Proteobacteria	Gammaproteobacteria	Enterobacterales	Enterobacteriaceae
Unclassified Unassigned	0.682591	0.323814	98	97	0.0403937	0.450476	Unassigned	Unclassified Unassigned	Unclassified Unassigned	Unclassified Unassigned	Unclassified Unassigned
Lachnospiraceae_FCS020_group	-0.794959	0.383332	98	60	0.0436011	0.452569	Bacteria	Firmicutes	Clostridia	Lachnospirales	Lachnospiraceae
CAG-56	-0.805323	0.394417	98	27	0.0440337	0.452569	Bacteria	Firmicutes	Clostridia	Lachnospirales	Lachnospiraceae
Megasphaera	-1.64354	0.796352	98	70	0.0445792	0.453141	Bacteria	Firmicutes	Negativicutes	Veillonellales-Selenomonadales	Veillonellaceae
Parasutterella	-0.758149	0.376055	98	29	0.0495301	0.473072	Bacteria	Proteobacteria	Gammaproteobacteria	Burkholderiales	Sutterellaceae
Oscillibacter	-0.663906	0.333238	98	41	0.0521658	0.473072	Bacteria	Firmicutes	Clostridia	Oscillospirales	Oscillospiraceae
Unclassified Peptostreptococcaceae	1.00605	0.514354	98	69	0.0564294	0.481411	Bacteria	Firmicutes	Clostridia	Peptostreptococcales-Tissierellales	Peptostreptococcaceae
Prevotella	-1.12593	0.584207	98	92	0.0600007	0.491156	Bacteria	Bacteroidota	Bacteroidia	Bacteroidales	Prevotellaceae
Desulfovibrio	-0.889386	0.463276	98	38	0.0609674	0.493328	Bacteria	Desulfobacterota	Desulfovibrionia	Desulfovibrionales	Desulfovibrionaceae
Coprococcus	-1.06355	0.56761	98	77	0.0671925	0.509451	Bacteria	Firmicutes	Clostridia	Lachnospirales	Lachnospiraceae
GCA-900066575	-0.438776	0.241207	98	29	0.0752726	0.53231	Bacteria	Firmicutes	Clostridia	Lachnospirales	Lachnospiraceae
[Eubacterium]_ruminantium_group	0.875618	0.492386	98	32	0.0818213	0.547987	Bacteria	Firmicutes	Clostridia	Lachnospirales	Lachnospiraceae
Butyricicoccus	-1.01544	0.596114	98	76	0.0918639	0.562484	Bacteria	Firmicutes	Clostridia	Oscillospirales	Butyricicoccaceae
Allisonella	-0.607666	0.361995	98	29	0.0966121	0.571539	Bacteria	Firmicutes	Negativicutes	Veillonellales-Selenomonadales	Veillonellaceae
Dialister	-1.15016	0.687545	98	83	0.101	0.584126	Bacteria	Firmicutes	Negativicutes	Veillonellales-Selenomonadales	Veillonellaceae
Defluviitaleaceae_UCG-011	0.274002	0.165327	98	18	0.104114	0.596906	Bacteria	Firmicutes	Clostridia	Lachnospirales	Defluviitaleaceae
uncultured	-0.431694	0.261303	98	11	0.105184	0.596906	Bacteria	Actinobacteriota	Coriobacteriia	Coriobacteriales	Atopobiaceae
[Ruminococcus]_gnavus_group	-0.548832	0.339092	98	40	0.11224	0.610716	Bacteria	Firmicutes	Clostridia	Lachnospirales	Lachnospiraceae
vadinBE97	-0.768924	0.491302	98	18	0.124274	0.645807	Bacteria	Verrucomicrobiota	Lentisphaeria	Victivallales	vadinBE97
Mitsuokella	-1.12495	0.726579	98	58	0.124988	0.645886	Bacteria	Firmicutes	Negativicutes	Veillonellales-Selenomonadales	Selenomonadaceae
Slackia	0.705646	0.453972	98	63	0.126802	0.64924	Bacteria	Actinobacteriota	Coriobacteriia	Coriobacteriales	Eggerthellaceae
[Clostridium]_innocuum_group	-0.312835	0.202222	98	15	0.128574	0.64924	Bacteria	Firmicutes	Bacilli	Erysipelotrichales	Erysipelotrichaceae
[Eubacterium]_hallii_group	-0.884271	0.57404	98	92	0.130161	0.64924	Bacteria	Firmicutes	Clostridia	Lachnospirales	Lachnospiraceae
Gastranaerophilales	-0.739054	0.482542	98	24	0.132329	0.64924	Bacteria	Cyanobacteria	Vampirivibrionia	Gastranaerophilales	Gastranaerophilales
[Ruminococcus]_gauvreauii_group	-0.756577	0.499044	98	73	0.136204	0.64924	Bacteria	Firmicutes	Clostridia	Lachnospirales	Lachnospiraceae
Muribaculaceae	-0.958945	0.659314	98	56	0.152466	0.662116	Bacteria	Bacteroidota	Bacteroidia	Bacteroidales	Muribaculaceae
[Eubacterium]_coprostanoligenes_group	-0.760799	0.536666	98	79	0.162892	0.683883	Bacteria	Firmicutes	Clostridia	Oscillospirales	[Eubacterium]_coprostanoligenes_group
Fenollaria	-0.248575	0.175848	98	15	0.164075	0.683883	Bacteria	Firmicutes	Clostridia	Peptostreptococcales-Tissierellales	Peptostreptococcales-Tissierellales
Erysipelotrichaceae_UCG-003	-0.327616	0.231911	98	23	0.164337	0.683883	Bacteria	Firmicutes	Bacilli	Erysipelotrichales	Erysipelatoclostridiaceae
Terrisporobacter	0.695256	0.501573	98	29	0.172243	0.683883	Bacteria	Firmicutes	Clostridia	Peptostreptococcales-Tissierellales	Peptostreptococcaceae
Libanicoccus	0.651084	0.475253	98	55	0.177204	0.683883	Bacteria	Actinobacteriota	Coriobacteriia	Coriobacteriales	Atopobiaceae
Unclassified Ruminococcaceae	-0.606206	0.44311	98	79	0.177795	0.683883	Bacteria	Firmicutes	Clostridia	Oscillospirales	Ruminococcaceae
Ruminococcus	-0.773409	0.575331	98	74	0.185309	0.696792	Bacteria	Firmicutes	Clostridia	Oscillospirales	Ruminococcaceae
Lachnospiraceae_UCG-010	-0.477634	0.362593	98	32	0.191018	0.702808	Bacteria	Firmicutes	Clostridia	Lachnospirales	Lachnospiraceae
Blautia	-0.387966	0.292995	98	97	0.191861	0.702808	Bacteria	Firmicutes	Clostridia	Lachnospirales	Lachnospiraceae
Bifidobacterium	0.374916	0.28572	98	97	0.192724	0.702808	Bacteria	Actinobacteriota	Actinobacteria	Bifidobacteriales	Bifidobacteriaceae
Asteroleplasma	-0.726057	0.573423	98	40	0.211688	0.724179	Bacteria	Firmicutes	Bacilli	Erysipelotrichales	Erysipelatoclostridiaceae
NK4A214_group	-0.462616	0.375923	98	58	0.224591	0.730464	Bacteria	Firmicutes	Clostridia	Oscillospirales	Oscillospiraceae
Catenibacterium	-0.57052	0.470755	98	91	0.231599	0.73151	Bacteria	Firmicutes	Bacilli	Erysipelotrichales	Erysipelatoclostridiaceae
Family_XIII_UCG-001	-0.390778	0.333813	98	27	0.244764	0.74277	Bacteria	Firmicutes	Clostridia	Peptostreptococcales-Tissierellales	Anaerovoracaceae
UCG-002	-0.6588	0.573856	98	80	0.256769	0.749776	Bacteria	Firmicutes	Clostridia	Oscillospirales	Oscillospiraceae
Unclassified Bacteria	0.516702	0.453705	98	29	0.257722	0.749776	Bacteria	Unclassified Bacteria	Unclassified Bacteria	Unclassified Bacteria	Unclassified Bacteria
uncultured	-0.4798	0.419501	98	56	0.258524	0.749776	Bacteria	Firmicutes	Clostridia	Oscillospirales	Ruminococcaceae
Solobacterium	-0.434686	0.380103	98	40	0.25858	0.749776	Bacteria	Firmicutes	Bacilli	Erysipelotrichales	Erysipelotrichaceae
F0332	0.189094	0.168087	98	19	0.263524	0.750635	Bacteria	Actinobacteriota	Actinobacteria	Actinomycetales	Actinomycetaceae
Candidatus_Soleaferrea	0.131833	0.116806	98	10	0.264776	0.750635	Bacteria	Firmicutes	Clostridia	Oscillospirales	Ruminococcaceae
Subdoligranulum	-0.431912	0.383641	98	96	0.265956	0.750635	Bacteria	Firmicutes	Clostridia	Oscillospirales	Ruminococcaceae
Coriobacteriaceae_UCG-003	-0.36711	0.328292	98	23	0.269146	0.753531	Bacteria	Actinobacteriota	Coriobacteriia	Coriobacteriales	Atopobiaceae
Saccharimonadaceae	-0.181246	0.163758	98	12	0.271271	0.753531	Bacteria	Patescibacteria	Saccharimonadia	Saccharimonadales	Saccharimonadaceae
Senegalimassilia	0.552635	0.505214	98	77	0.27959	0.762893	Bacteria	Actinobacteriota	Coriobacteriia	Coriobacteriales	Eggerthellaceae
uncultured	0.455792	0.430141	98	59	0.294727	0.775685	Bacteria	Firmicutes	Clostridia	Peptostreptococcales-Tissierellales	Peptostreptococcaceae
Sarcina	-0.32968	0.31142	98	20	0.295177	0.775685	Bacteria	Firmicutes	Clostridia	Clostridiales	Clostridiaceae
Unclassified Prevotellaceae	-0.526452	0.49817	98	36	0.296018	0.775685	Bacteria	Bacteroidota	Bacteroidia	Bacteroidales	Prevotellaceae
Porphyromonas	-0.164721	0.157822	98	16	0.301957	0.778876	Bacteria	Bacteroidota	Bacteroidia	Bacteroidales	Porphyromonadaceae
Holdemanella	-0.590191	0.570232	98	82	0.305964	0.779661	Bacteria	Firmicutes	Bacilli	Erysipelotrichales	Erysipelotrichaceae
[Eubacterium]_oxidoreducens_group	-0.304817	0.303481	98	49	0.320328	0.781905	Bacteria	Firmicutes	Clostridia	Lachnospirales	Lachnospiraceae
UCG-005	-0.474412	0.475219	98	59	0.323245	0.781905	Bacteria	Firmicutes	Clostridia	Oscillospirales	Oscillospiraceae
Turicibacter	0.444376	0.448468	98	43	0.326821	0.781905	Bacteria	Firmicutes	Bacilli	Erysipelotrichales	Erysipelotrichaceae
Erysipelatoclostridium	-0.306981	0.313924	98	23	0.333138	0.781905	Bacteria	Firmicutes	Bacilli	Erysipelotrichales	Erysipelatoclostridiaceae
Romboutsia	0.492113	0.505083	98	80	0.334885	0.781905	Bacteria	Firmicutes	Clostridia	Peptostreptococcales-Tissierellales	Peptostreptococcaceae
Gemella	-0.195831	0.202216	98	11	0.33537	0.781905	Bacteria	Firmicutes	Bacilli	Staphylococcales	Gemellaceae
Unclassified Eukaryota	0.212947	0.23042	98	18	0.357816	0.795624	Eukaryota	Unclassified Eukaryota	Unclassified Eukaryota	Unclassified Eukaryota	Unclassified Eukaryota
Adlercreutzia	0.307942	0.336151	98	22	0.3643	0.802328	Bacteria	Actinobacteriota	Coriobacteriia	Coriobacteriales	Eggerthellaceae
uncultured	-0.306333	0.335274	98	45	0.36555	0.803167	Bacteria	Firmicutes	Clostridia	Oscillospirales	Oscillospiraceae
Akkermansia	0.610416	0.67962	98	38	0.373672	0.809476	Bacteria	Verrucomicrobiota	Verrucomicrobiae	Verrucomicrobiales	Akkermansiaceae
Unclassified Eggerthellaceae	-0.2799	0.315685	98	61	0.379785	0.81698	Bacteria	Actinobacteriota	Coriobacteriia	Coriobacteriales	Eggerthellaceae
Victivallis	-0.209618	0.24193	98	13	0.390651	0.832609	Bacteria	Verrucomicrobiota	Lentisphaeria	Victivallales	Victivallaceae
Butyricimonas	-0.34336	0.397166	98	30	0.39169	0.832904	Bacteria	Bacteroidota	Bacteroidia	Bacteroidales	Marinifilaceae
Papillibacter	0.134394	0.158376	98	15	0.400419	0.839881	Bacteria	Firmicutes	Clostridia	Oscillospirales	Oscillospiraceae
Finegoldia	-0.172357	0.203957	98	11	0.402356	0.840134	Bacteria	Firmicutes	Clostridia	Peptostreptococcales-Tissierellales	Peptostreptococcales-Tissierellales
Odoribacter	-0.324388	0.393338	98	32	0.413706	0.847942	Bacteria	Bacteroidota	Bacteroidia	Bacteroidales	Marinifilaceae
Howardella	-0.179422	0.218724	98	44	0.416179	0.847942	Bacteria	Firmicutes	Clostridia	Lachnospirales	Lachnospiraceae
Methanobrevibacter	-0.277088	0.342196	98	17	0.422174	0.854031	Archaea	Euryarchaeota	Methanobacteria	Methanobacteriales	Methanobacteriaceae
Eubacterium	-0.183888	0.229504	98	15	0.427024	0.854031	Bacteria	Firmicutes	Clostridia	Eubacteriales	Eubacteriaceae
UBA1819	0.278876	0.348302	98	31	0.427349	0.854031	Bacteria	Firmicutes	Clostridia	Oscillospirales	Ruminococcaceae
Saccharimonadales	0.259101	0.328439	98	22	0.43414	0.854031	Bacteria	Patescibacteria	Saccharimonadia	Saccharimonadales	Saccharimonadales
Unclassified Oscillospirales	0.295777	0.378414	98	43	0.438356	0.854031	Bacteria	Firmicutes	Clostridia	Oscillospirales	Unclassified Oscillospirales
[Eubacterium]_xylanophilum_group	0.196844	0.253972	98	15	0.442184	0.854031	Bacteria	Firmicutes	Clostridia	Lachnospirales	Lachnospiraceae
Phascolarctobacterium	-0.28336	0.367549	98	22	0.444597	0.854031	Bacteria	Firmicutes	Negativicutes	Acidaminococcales	Acidaminococcaceae
Weissella	0.604144	0.823424	98	64	0.466777	0.859523	Bacteria	Firmicutes	Bacilli	Lactobacillales	Leuconostocaceae
Butyrivibrio	0.18057	0.246453	98	16	0.467395	0.859523	Bacteria	Firmicutes	Clostridia	Lachnospirales	Lachnospiraceae
uncultured	-0.169598	0.236172	98	10	0.476243	0.859855	Bacteria	Proteobacteria	Gammaproteobacteria	Aeromonadales	Succinivibrionaceae
Enterobacter	0.400723	0.567236	98	48	0.483397	0.859855	Bacteria	Proteobacteria	Gammaproteobacteria	Enterobacterales	Enterobacteriaceae
UCG-009	0.187148	0.270497	98	19	0.492426	0.859855	Bacteria	Firmicutes	Clostridia	Oscillospirales	Butyricicoccaceae
Family_XIII_AD3011_group	-0.280291	0.407013	98	63	0.494426	0.859855	Bacteria	Firmicutes	Clostridia	Peptostreptococcales-Tissierellales	Anaerovoracaceae
[Eubacterium]_ventriosum_group	0.217456	0.324045	98	25	0.505463	0.859855	Bacteria	Firmicutes	Clostridia	Lachnospirales	Lachnospiraceae
Holdemania	0.130653	0.195561	98	13	0.507343	0.859855	Bacteria	Firmicutes	Bacilli	Erysipelotrichales	Erysipelotrichaceae
Christensenellaceae_R-7_group	-0.348605	0.524406	98	72	0.509452	0.859855	Bacteria	Firmicutes	Clostridia	Christensenellales	Christensenellaceae
Streptococcus	-0.40665	0.614682	98	91	0.511483	0.859855	Bacteria	Firmicutes	Bacilli	Lactobacillales	Streptococcaceae
Parabacteroides	-0.38058	0.577617	98	63	0.513188	0.859855	Bacteria	Bacteroidota	Bacteroidia	Bacteroidales	Tannerellaceae
Unclassified Clostridia	-0.276875	0.421727	98	77	0.514688	0.859855	Bacteria	Firmicutes	Clostridia	Unclassified Clostridia	Unclassified Clostridia
RF39	0.459788	0.702309	98	41	0.515865	0.859855	Bacteria	Firmicutes	Bacilli	RF39	RF39
uncultured	0.334624	0.511626	98	60	0.516273	0.859855	Bacteria	Actinobacteriota	Coriobacteriia	Coriobacteriales	Eggerthellaceae
Bacteroides	-0.443968	0.684251	98	86	0.519601	0.859855	Bacteria	Bacteroidota	Bacteroidia	Bacteroidales	Bacteroidaceae
Lachnospiraceae_UCG-008	-0.174687	0.270181	98	29	0.521066	0.859855	Bacteria	Firmicutes	Clostridia	Lachnospirales	Lachnospiraceae
Unclassified Pasteurellaceae	-0.234931	0.370389	98	25	0.528972	0.859855	Bacteria	Proteobacteria	Gammaproteobacteria	Pasteurellales	Pasteurellaceae
Unclassified Enterobacteriaceae	-0.34868	0.553864	98	86	0.532043	0.859855	Bacteria	Proteobacteria	Gammaproteobacteria	Enterobacterales	Enterobacteriaceae
Oribacterium	-0.195097	0.326865	98	19	0.553456	0.874974	Bacteria	Firmicutes	Clostridia	Lachnospirales	Lachnospiraceae
Granulicatella	-0.163274	0.275991	98	26	0.555576	0.874974	Bacteria	Firmicutes	Bacilli	Lactobacillales	Carnobacteriaceae
Pseudocitrobacter	0.0621895	0.10561	98	11	0.558776	0.876969	Bacteria	Proteobacteria	Gammaproteobacteria	Enterobacterales	Enterobacteriaceae
Unclassified Butyricicoccaceae	-0.185658	0.316864	98	19	0.56073	0.877623	Bacteria	Firmicutes	Clostridia	Oscillospirales	Butyricicoccaceae
Colidextribacter	-0.185186	0.324566	98	37	0.571013	0.880007	Bacteria	Firmicutes	Clostridia	Oscillospirales	Oscillospiraceae
[Ruminococcus]_torques_group	-0.248297	0.436033	98	81	0.571766	0.880007	Bacteria	Firmicutes	Clostridia	Lachnospirales	Lachnospiraceae
uncultured	-0.295816	0.547703	98	44	0.591677	0.891347	Bacteria	Bacteroidota	Bacteroidia	Bacteroidales	Prevotellaceae
Unclassified Enterobacterales	-0.17188	0.324982	98	27	0.599371	0.891347	Bacteria	Proteobacteria	Gammaproteobacteria	Enterobacterales	Unclassified Enterobacterales
Olsenella	0.287793	0.547749	98	87	0.601768	0.892863	Bacteria	Actinobacteriota	Coriobacteriia	Coriobacteriales	Atopobiaceae
Faecalitalea	0.163838	0.32384	98	14	0.615276	0.896731	Bacteria	Firmicutes	Bacilli	Erysipelotrichales	Erysipelotrichaceae
Barnesiella	0.244759	0.486373	98	25	0.617151	0.896731	Bacteria	Bacteroidota	Bacteroidia	Bacteroidales	Barnesiellaceae
Enterorhabdus	0.170482	0.339114	98	47	0.617505	0.896731	Bacteria	Actinobacteriota	Coriobacteriia	Coriobacteriales	Eggerthellaceae
Alistipes	-0.274129	0.560806	98	66	0.627248	0.902339	Bacteria	Bacteroidota	Bacteroidia	Bacteroidales	Rikenellaceae
Eggerthella	-0.190249	0.397755	98	35	0.63465	0.905944	Bacteria	Actinobacteriota	Coriobacteriia	Coriobacteriales	Eggerthellaceae
Prevotellaceae_NK3B31_group	0.0922688	0.199341	98	14	0.645594	0.914509	Bacteria	Bacteroidota	Bacteroidia	Bacteroidales	Prevotellaceae
Lactococcus	0.187681	0.42832	98	29	0.663264	0.929153	Bacteria	Firmicutes	Bacilli	Lactobacillales	Streptococcaceae
Monoglobus	-0.265043	0.61181	98	54	0.666843	0.929457	Bacteria	Firmicutes	Clostridia	Monoglobales	Monoglobaceae
Oxalobacter	0.0709531	0.166665	98	17	0.672253	0.929457	Bacteria	Proteobacteria	Gammaproteobacteria	Burkholderiales	Oxalobacteraceae
uncultured	-0.152543	0.3585	98	31	0.672412	0.929457	Bacteria	Actinobacteriota	Coriobacteriia	Coriobacteriales	uncultured
Gordonibacter	-0.112153	0.280489	98	19	0.691079	0.933551	Bacteria	Actinobacteriota	Coriobacteriia	Coriobacteriales	Eggerthellaceae
uncultured	0.0577649	0.145045	98	17	0.692247	0.933551	Bacteria	Firmicutes	Clostridia	Christensenellales	Christensenellaceae
Haemophilus	0.245038	0.621237	98	52	0.695043	0.933551	Bacteria	Proteobacteria	Gammaproteobacteria	Pasteurellales	Pasteurellaceae
Lachnospiraceae_NK4A136_group	-0.16606	0.440932	98	69	0.708158	0.933551	Bacteria	Firmicutes	Clostridia	Lachnospirales	Lachnospiraceae
Lachnospiraceae_UCG-001	-0.113265	0.303119	98	19	0.709514	0.933551	Bacteria	Firmicutes	Clostridia	Lachnospirales	Lachnospiraceae
UCG-003	-0.150296	0.403898	98	59	0.711482	0.933551	Bacteria	Firmicutes	Clostridia	Oscillospirales	Oscillospiraceae
Lactobacillus	0.166948	0.502123	98	97	0.741002	0.944352	Bacteria	Firmicutes	Bacilli	Lactobacillales	Lactobacillaceae
UCG-010	-0.151936	0.459106	98	42	0.742162	0.944352	Bacteria	Firmicutes	Clostridia	Oscillospirales	UCG-010
Mogibacterium	0.104603	0.324417	98	35	0.748554	0.945972	Bacteria	Firmicutes	Clostridia	Peptostreptococcales-Tissierellales	Anaerovoracaceae
Clostridium_sensu_stricto_3	0.0953847	0.304113	98	14	0.754498	0.946905	Bacteria	Firmicutes	Clostridia	Clostridiales	Clostridiaceae
Succinivibrio	0.131573	0.420589	98	26	0.755793	0.946905	Bacteria	Proteobacteria	Gammaproteobacteria	Aeromonadales	Succinivibrionaceae
Marvinbryantia	-0.143765	0.467787	98	71	0.75995	0.946905	Bacteria	Firmicutes	Clostridia	Lachnospirales	Lachnospiraceae
Syntrophococcus	0.106714	0.358759	98	19	0.76743	0.950419	Bacteria	Firmicutes	Clostridia	Lachnospirales	Lachnospiraceae
Rikenellaceae_RC9_gut_group	0.156858	0.54137	98	43	0.773287	0.953721	Bacteria	Bacteroidota	Bacteroidia	Bacteroidales	Rikenellaceae
Lachnospiraceae_NK3A20_group	-0.0554382	0.19992	98	10	0.782764	0.95522	Bacteria	Firmicutes	Clostridia	Lachnospirales	Lachnospiraceae
Clostridium_sensu_stricto_1	-0.125922	0.47872	98	75	0.79367	0.956539	Bacteria	Firmicutes	Clostridia	Clostridiales	Clostridiaceae
Incertae_Sedis	-0.117859	0.452504	98	62	0.795092	0.956539	Bacteria	Firmicutes	Clostridia	Oscillospirales	Ruminococcaceae
Raoultibacter	0.0521566	0.200221	98	26	0.79562	0.956539	Bacteria	Actinobacteriota	Coriobacteriia	Coriobacteriales	Coriobacteriales_Incertae_Sedis
Flavonifractor	-0.0774815	0.300719	98	30	0.797799	0.956539	Bacteria	Firmicutes	Clostridia	Oscillospirales	Oscillospiraceae
Peptococcus	-0.0460957	0.183611	98	20	0.802869	0.958264	Bacteria	Firmicutes	Clostridia	Peptococcales	Peptococcaceae
Unclassified Clostridiaceae	-0.103466	0.4231	98	26	0.807355	0.959901	Bacteria	Firmicutes	Clostridia	Clostridiales	Clostridiaceae
Unclassified Lactobacillales	-0.0864449	0.357555	98	49	0.810013	0.9606	Bacteria	Firmicutes	Bacilli	Lactobacillales	Unclassified Lactobacillales
Corynebacterium	-0.0697522	0.30066	98	22	0.817548	0.9606	Bacteria	Actinobacteriota	Actinobacteria	Corynebacteriales	Corynebacteriaceae
Atopobium	0.0537191	0.240075	98	23	0.823914	0.9606	Bacteria	Actinobacteriota	Coriobacteriia	Coriobacteriales	Atopobiaceae
Izemoplasmatales	0.0390479	0.181301	98	11	0.830406	0.9606	Bacteria	Firmicutes	Bacilli	Izemoplasmatales	Izemoplasmatales
Unclassified Bacilli	-0.0711962	0.339736	98	25	0.834472	0.9606	Bacteria	Firmicutes	Bacilli	Unclassified Bacilli	Unclassified Bacilli
Peptostreptococcus	0.0443772	0.228212	98	18	0.846247	0.9606	Bacteria	Firmicutes	Clostridia	Peptostreptococcales-Tissierellales	Peptostreptococcaceae
Intestinibacter	0.0971987	0.508419	98	50	0.849209	0.9606	Bacteria	Firmicutes	Clostridia	Peptostreptococcales-Tissierellales	Peptostreptococcaceae
Unclassified Oscillospiraceae	-0.0838402	0.452727	98	62	0.853877	0.9606	Bacteria	Firmicutes	Clostridia	Oscillospirales	Oscillospiraceae
Unclassified Streptococcaceae	-0.0306727	0.187558	98	13	0.870455	0.962412	Bacteria	Firmicutes	Bacilli	Lactobacillales	Streptococcaceae
Actinomyces	0.0511435	0.328005	98	56	0.876762	0.963188	Bacteria	Actinobacteriota	Actinobacteria	Actinomycetales	Actinomycetaceae
Rothia	-0.0509457	0.364871	98	38	0.88926	0.966438	Bacteria	Actinobacteriota	Actinobacteria	Micrococcales	Micrococcaceae
uncultured	0.0426351	0.307188	98	23	0.890208	0.966438	Bacteria	Actinobacteriota	Coriobacteriia	Coriobacteriales	Coriobacteriales_Incertae_Sedis
Clostridia_UCG-014	0.0682815	0.501392	98	40	0.892257	0.966438	Bacteria	Firmicutes	Clostridia	Clostridia_UCG-014	Clostridia_UCG-014
Moryella	0.030546	0.237407	98	31	0.898172	0.968212	Bacteria	Firmicutes	Clostridia	Lachnospirales	Lachnospiraceae
uncultured	-0.028627	0.23426	98	19	0.903005	0.968212	Bacteria	Firmicutes	Clostridia	Peptococcales	Peptococcaceae
Kocuria	-0.0164876	0.165241	98	12	0.920944	0.977537	Bacteria	Actinobacteriota	Actinobacteria	Micrococcales	Micrococcaceae
uncultured	-0.0311105	0.336308	98	31	0.926689	0.977537	Bacteria	Bacteroidota	Bacteroidia	Bacteroidales	uncultured
Paraprevotella	0.0253043	0.371337	98	24	0.945819	0.981911	Bacteria	Bacteroidota	Bacteroidia	Bacteroidales	Prevotellaceae
Klebsiella	-0.0304504	0.61406	98	62	0.96066	0.990648	Bacteria	Proteobacteria	Gammaproteobacteria	Enterobacterales	Enterobacteriaceae
Collinsella	0.00718364	0.495919	98	95	0.988474	0.996011	Bacteria	Actinobacteriota	Coriobacteriia	Coriobacteriales	Coriobacteriaceae
Unclassified Selenomonadaceae	-0.00242593	0.304983	98	11	0.993687	0.99692	Bacteria	Firmicutes	Negativicutes	Veillonellales-Selenomonadales	Selenomonadaceae
[Eubacterium]_siraeum_group	-0.00136423	0.308045	98	19	0.996485	0.997564	Bacteria	Firmicutes	Clostridia	Oscillospirales	Ruminococcaceae

## Sheet: Supplemental Table 2
Supplemental Table 2. Effect of a 12-week sucralose intervention on gut microbial genera among individuals in the overweight/obesity trial*
*P-values and β coefficients are derived from the group x time interaction in a linear mixed model including each gut microbial genus relative abundance as the outcome, participant ID as a random-effect, and group, time, group × time interaction, age and sex as fixed effects. Q-value adjusts for multiple testing using a Benjamani-Hochberg False Discvoery Rate. Abbreviations: N.not.0, number of pa…
Genus	β	SD	N	N.not.0	p-value	q-value	Kingdom	Phylum	Class	Order	Family
Unclassified Anaerovoracaceae	-0.533058	0.169732	96	20	0.00294499	0.13437	Bacteria	Firmicutes	Clostridia	Peptostreptococcales-Tissierellales	Anaerovoracaceae
Enterococcus	-1.84863	0.636996	96	65	0.00567215	0.1834	Bacteria	Firmicutes	Bacilli	Lactobacillales	Enterococcaceae
Caproiciproducens	0.447704	0.186658	96	16	0.0205732	0.315893	Bacteria	Firmicutes	Clostridia	Oscillospirales	Ruminococcaceae
Collinsella	-0.879685	0.373277	96	90	0.0227543	0.315893	Bacteria	Actinobacteriota	Coriobacteriia	Coriobacteriales	Coriobacteriaceae
Bifidobacterium	-0.729739	0.327072	96	96	0.0305885	0.347046	Bacteria	Actinobacteriota	Actinobacteria	Bifidobacteriales	Bifidobacteriaceae
Acidaminococcus	0.734279	0.337445	96	28	0.0347283	0.36222	Bacteria	Firmicutes	Negativicutes	Acidaminococcales	Acidaminococcaceae
[Eubacterium]_brachy_group	-0.275137	0.127632	96	15	0.0363727	0.371384	Bacteria	Firmicutes	Clostridia	Peptostreptococcales-Tissierellales	Anaerovoracaceae
Flavonifractor	0.486981	0.227001	96	26	0.0372431	0.374824	Bacteria	Firmicutes	Clostridia	Oscillospirales	Oscillospiraceae
Odoribacter	0.624498	0.307104	96	35	0.0477936	0.42107	Bacteria	Bacteroidota	Bacteroidia	Bacteroidales	Marinifilaceae
Unclassified Oscillospirales	0.871885	0.446714	96	66	0.0570685	0.450053	Bacteria	Firmicutes	Clostridia	Oscillospirales	Unclassified Oscillospirales
Lactococcus	-0.761478	0.392502	96	30	0.0585174	0.455421	Bacteria	Firmicutes	Bacilli	Lactobacillales	Streptococcaceae
Gastranaerophilales	1.01902	0.543204	96	34	0.067016	0.469007	Bacteria	Cyanobacteria	Vampirivibrionia	Gastranaerophilales	Gastranaerophilales
Actinomyces	-0.702639	0.375511	96	63	0.0676918	0.469007	Bacteria	Actinobacteriota	Actinobacteria	Actinomycetales	Actinomycetaceae
Granulicatella	0.472787	0.25523	96	33	0.0703917	0.475065	Bacteria	Firmicutes	Bacilli	Lactobacillales	Carnobacteriaceae
Alistipes	0.977208	0.548736	96	67	0.0815439	0.489683	Bacteria	Bacteroidota	Bacteroidia	Bacteroidales	Rikenellaceae
UCG-003	0.739599	0.420027	96	66	0.0849129	0.499185	Bacteria	Firmicutes	Clostridia	Oscillospirales	Oscillospiraceae
Ruminococcus	0.904354	0.525289	96	85	0.0918557	0.518023	Bacteria	Firmicutes	Clostridia	Oscillospirales	Ruminococcaceae
Muribaculaceae	0.866898	0.504696	96	60	0.0925839	0.519112	Bacteria	Bacteroidota	Bacteroidia	Bacteroidales	Muribaculaceae
Unclassified Coriobacteriales	-0.584327	0.346128	96	61	0.0948385	0.519736	Bacteria	Actinobacteriota	Coriobacteriia	Coriobacteriales	Unclassified Coriobacteriales
Saccharimonadaceae	-0.39963	0.236509	96	20	0.0978531	0.52732	Bacteria	Patescibacteria	Saccharimonadia	Saccharimonadales	Saccharimonadaceae
Family_XIII_UCG-001	0.457832	0.274898	96	30	0.102618	0.52757	Bacteria	Firmicutes	Clostridia	Peptostreptococcales-Tissierellales	Anaerovoracaceae
Butyricicoccus	0.748119	0.48093	96	88	0.12332	0.562939	Bacteria	Firmicutes	Clostridia	Oscillospirales	Butyricicoccaceae
Rothia	-0.238435	0.156093	96	17	0.130139	0.568627	Bacteria	Actinobacteriota	Actinobacteria	Micrococcales	Micrococcaceae
Elusimicrobium	-0.452047	0.298022	96	16	0.136154	0.577708	Bacteria	Elusimicrobiota	Elusimicrobia	Elusimicrobiales	Elusimicrobiaceae
CAG-352	0.783223	0.516871	96	31	0.136534	0.577708	Bacteria	Firmicutes	Clostridia	Oscillospirales	Ruminococcaceae
Prevotella	1.01731	0.680958	96	90	0.14202	0.593792	Bacteria	Bacteroidota	Bacteroidia	Bacteroidales	Prevotellaceae
Unclassified Clostridia	0.614809	0.414026	96	86	0.144377	0.598488	Bacteria	Firmicutes	Clostridia	Unclassified Clostridia	Unclassified Clostridia
Atopobium	-0.333078	0.225553	96	30	0.146564	0.599922	Bacteria	Actinobacteriota	Coriobacteriia	Coriobacteriales	Atopobiaceae
Butyricimonas	0.530234	0.37098	96	31	0.156386	0.616644	Bacteria	Bacteroidota	Bacteroidia	Bacteroidales	Marinifilaceae
Clostridia_vadinBB60_group	0.61702	0.429455	96	52	0.157556	0.617838	Bacteria	Firmicutes	Clostridia	Clostridia_vadinBB60_group	Clostridia_vadinBB60_group
UBA1819	0.278446	0.195652	96	28	0.161434	0.618935	Bacteria	Firmicutes	Clostridia	Oscillospirales	Ruminococcaceae
Bacteroides	1.02399	0.725813	96	83	0.165027	0.622865	Bacteria	Bacteroidota	Bacteroidia	Bacteroidales	Bacteroidaceae
Faecalibacterium	0.50938	0.376493	96	95	0.179457	0.649551	Bacteria	Firmicutes	Clostridia	Oscillospirales	Ruminococcaceae
Sutterella	0.769248	0.569291	96	49	0.180006	0.649551	Bacteria	Proteobacteria	Gammaproteobacteria	Burkholderiales	Sutterellaceae
Lachnospiraceae_NK4A136_group	0.73646	0.548553	96	78	0.186006	0.654016	Bacteria	Firmicutes	Clostridia	Lachnospirales	Lachnospiraceae
[Eubacterium]_hallii_group	-0.666329	0.496414	96	92	0.186091	0.654016	Bacteria	Firmicutes	Clostridia	Lachnospirales	Lachnospiraceae
Unclassified Bacilli	-0.316924	0.243311	96	15	0.199213	0.676479	Bacteria	Firmicutes	Bacilli	Unclassified Bacilli	Unclassified Bacilli
Roseburia	0.725004	0.570705	96	89	0.207229	0.677253	Bacteria	Firmicutes	Clostridia	Lachnospirales	Lachnospiraceae
Butyrivibrio	0.573788	0.448676	96	19	0.207365	0.677253	Bacteria	Firmicutes	Clostridia	Lachnospirales	Lachnospiraceae
Unclassified Enterobacterales	0.477381	0.374332	96	39	0.208611	0.679036	Bacteria	Proteobacteria	Gammaproteobacteria	Enterobacterales	Unclassified Enterobacterales
Colidextribacter	0.480273	0.381687	96	59	0.214637	0.68486	Bacteria	Firmicutes	Clostridia	Oscillospirales	Oscillospiraceae
Lachnospiraceae_ND3007_group	0.569285	0.470328	96	71	0.229294	0.689224	Bacteria	Firmicutes	Clostridia	Lachnospirales	Lachnospiraceae
Weissella	-0.816976	0.678443	96	68	0.234674	0.689224	Bacteria	Firmicutes	Bacilli	Lactobacillales	Leuconostocaceae
Unclassified Prevotellaceae	0.512327	0.430753	96	45	0.240395	0.693537	Bacteria	Bacteroidota	Bacteroidia	Bacteroidales	Prevotellaceae
Coprococcus	0.575101	0.490016	96	88	0.246582	0.693537	Bacteria	Firmicutes	Clostridia	Lachnospirales	Lachnospiraceae
Erysipelotrichaceae_UCG-003	0.369389	0.317446	96	40	0.250575	0.693537	Bacteria	Firmicutes	Bacilli	Erysipelotrichales	Erysipelatoclostridiaceae
Terrisporobacter	-0.566765	0.489122	96	55	0.252542	0.693537	Bacteria	Firmicutes	Clostridia	Peptostreptococcales-Tissierellales	Peptostreptococcaceae
Lachnospiraceae_UCG-004	0.446677	0.388069	96	52	0.25567	0.693537	Bacteria	Firmicutes	Clostridia	Lachnospirales	Lachnospiraceae
uncultured	-0.325912	0.284307	96	36	0.257583	0.693537	Bacteria	Actinobacteriota	Coriobacteriia	Coriobacteriales	Coriobacteriales_Incertae_Sedis
Paraprevotella	0.418113	0.367189	96	26	0.26073	0.693537	Bacteria	Bacteroidota	Bacteroidia	Bacteroidales	Prevotellaceae
F0332	-0.213591	0.188356	96	15	0.26268	0.693537	Bacteria	Actinobacteriota	Actinobacteria	Actinomycetales	Actinomycetaceae
Peptostreptococcus	-0.196986	0.175276	96	12	0.266902	0.693537	Bacteria	Firmicutes	Clostridia	Peptostreptococcales-Tissierellales	Peptostreptococcaceae
Veillonella	0.421075	0.375008	96	56	0.267331	0.693537	Bacteria	Firmicutes	Negativicutes	Veillonellales-Selenomonadales	Veillonellaceae
[Eubacterium]_coprostanoligenes_group	0.531676	0.475714	96	87	0.269525	0.693537	Bacteria	Firmicutes	Clostridia	Oscillospirales	[Eubacterium]_coprostanoligenes_group
Victivallis	0.292404	0.263469	96	11	0.270031	0.693537	Bacteria	Verrucomicrobiota	Lentisphaeria	Victivallales	Victivallaceae
uncultured	-0.416344	0.377531	96	41	0.275846	0.696799	Bacteria	Actinobacteriota	Coriobacteriia	Coriobacteriales	uncultured
UCG-008	0.184793	0.175047	96	10	0.296629	0.711048	Bacteria	Firmicutes	Clostridia	Oscillospirales	Butyricicoccaceae
Eggerthella	-0.286433	0.271469	96	26	0.296881	0.711048	Bacteria	Actinobacteriota	Coriobacteriia	Coriobacteriales	Eggerthellaceae
Kocuria	-0.2283	0.221624	96	10	0.308339	0.721253	Bacteria	Actinobacteriota	Actinobacteria	Micrococcales	Micrococcaceae
Lachnospiraceae_UCG-001	0.438611	0.425838	96	40	0.308397	0.721253	Bacteria	Firmicutes	Clostridia	Lachnospirales	Lachnospiraceae
[Eubacterium]_ventriosum_group	0.384079	0.380171	96	51	0.315069	0.72766	Bacteria	Firmicutes	Clostridia	Lachnospirales	Lachnospiraceae
Lachnospiraceae_NC2004_group	0.501044	0.509599	96	84	0.328138	0.736792	Bacteria	Firmicutes	Clostridia	Lachnospirales	Lachnospiraceae
Papillibacter	-0.160658	0.163358	96	15	0.33052	0.738423	Bacteria	Firmicutes	Clostridia	Oscillospirales	Oscillospiraceae
Incertae_Sedis	-0.33887	0.360573	96	64	0.352225	0.744047	Bacteria	Firmicutes	Clostridia	Oscillospirales	Ruminococcaceae
[Eubacterium]_nodatum_group	-0.228029	0.244077	96	21	0.355052	0.744047	Bacteria	Firmicutes	Clostridia	Peptostreptococcales-Tissierellales	Anaerovoracaceae
Peptoniphilus	-0.0875078	0.0943819	96	10	0.358679	0.748913	Bacteria	Firmicutes	Clostridia	Peptostreptococcales-Tissierellales	Peptostreptococcales-Tissierellales
Intestinibacter	-0.542742	0.591119	96	61	0.36099	0.751416	Bacteria	Firmicutes	Clostridia	Peptostreptococcales-Tissierellales	Peptostreptococcaceae
Megamonas	-0.467285	0.512127	96	26	0.366294	0.7592	Bacteria	Firmicutes	Negativicutes	Veillonellales-Selenomonadales	Selenomonadaceae
Lachnospiraceae_UCG-008	-0.241062	0.264817	96	36	0.367412	0.75956	Bacteria	Firmicutes	Clostridia	Lachnospirales	Lachnospiraceae
Coriobacteriaceae_UCG-002	-0.255761	0.281333	96	19	0.368034	0.75956	Bacteria	Actinobacteriota	Coriobacteriia	Coriobacteriales	Atopobiaceae
Raoultibacter	0.192444	0.21598	96	17	0.377551	0.763487	Bacteria	Actinobacteriota	Coriobacteriia	Coriobacteriales	Coriobacteriales_Incertae_Sedis
Succinivibrio	-0.5593	0.628779	96	37	0.378362	0.763487	Bacteria	Proteobacteria	Gammaproteobacteria	Aeromonadales	Succinivibrionaceae
Agathobacter	0.546874	0.620012	96	91	0.382342	0.763487	Bacteria	Firmicutes	Clostridia	Lachnospirales	Lachnospiraceae
Megasphaera	0.774727	0.883459	96	73	0.382862	0.763487	Bacteria	Firmicutes	Negativicutes	Veillonellales-Selenomonadales	Veillonellaceae
Gordonibacter	0.121155	0.1376	96	14	0.383173	0.763487	Bacteria	Actinobacteriota	Coriobacteriia	Coriobacteriales	Eggerthellaceae
Enterobacter	0.540792	0.617467	96	59	0.385676	0.763487	Bacteria	Proteobacteria	Gammaproteobacteria	Enterobacterales	Enterobacteriaceae
Lachnospiraceae_NK3A20_group	-0.331565	0.382409	96	22	0.390419	0.763487	Bacteria	Firmicutes	Clostridia	Lachnospirales	Lachnospiraceae
UCG-010	0.471808	0.545049	96	62	0.391189	0.763487	Bacteria	Firmicutes	Clostridia	Oscillospirales	UCG-010
Unclassified Unassigned	-0.228693	0.266842	96	95	0.395867	0.764868	Unassigned	Unclassified Unassigned	Unclassified Unassigned	Unclassified Unassigned	Unclassified Unassigned
Olsenella	-0.483246	0.565587	96	90	0.397303	0.764868	Bacteria	Actinobacteriota	Coriobacteriia	Coriobacteriales	Atopobiaceae
Adlercreutzia	-0.270952	0.319165	96	26	0.40031	0.767113	Bacteria	Actinobacteriota	Coriobacteriia	Coriobacteriales	Eggerthellaceae
Barnesiella	0.394327	0.465791	96	41	0.401615	0.767113	Bacteria	Bacteroidota	Bacteroidia	Bacteroidales	Barnesiellaceae
[Eubacterium]_oxidoreducens_group	-0.301557	0.364046	96	64	0.409664	0.767113	Bacteria	Firmicutes	Clostridia	Lachnospirales	Lachnospiraceae
[Eubacterium]_ruminantium_group	0.3556	0.43842	96	43	0.421489	0.767113	Bacteria	Firmicutes	Clostridia	Lachnospirales	Lachnospiraceae
Rikenellaceae_RC9_gut_group	-0.543906	0.678148	96	53	0.426651	0.767113	Bacteria	Bacteroidota	Bacteroidia	Bacteroidales	Rikenellaceae
Romboutsia	-0.528025	0.664299	96	89	0.428786	0.767113	Bacteria	Firmicutes	Clostridia	Peptostreptococcales-Tissierellales	Peptostreptococcaceae
Oscillibacter	0.318681	0.40026	96	48	0.430014	0.767113	Bacteria	Firmicutes	Clostridia	Oscillospirales	Oscillospiraceae
uncultured	0.260687	0.330123	96	16	0.431798	0.767113	Bacteria	Proteobacteria	Alphaproteobacteria	Rhodospirillales	uncultured
Unclassified Peptostreptococcaceae	-0.432504	0.563984	96	87	0.445164	0.782512	Bacteria	Firmicutes	Clostridia	Peptostreptococcales-Tissierellales	Peptostreptococcaceae
Lachnospiraceae_FCS020_group	-0.331613	0.438044	96	66	0.451009	0.782609	Bacteria	Firmicutes	Clostridia	Lachnospirales	Lachnospiraceae
UCG-009	0.234332	0.311614	96	24	0.455884	0.787982	Bacteria	Firmicutes	Clostridia	Oscillospirales	Butyricicoccaceae
GCA-900066575	0.203617	0.27718	96	19	0.464491	0.791838	Bacteria	Firmicutes	Clostridia	Lachnospirales	Lachnospiraceae
Lachnoclostridium	0.340711	0.468541	96	69	0.469007	0.792043	Bacteria	Firmicutes	Clostridia	Lachnospirales	Lachnospiraceae
Unclassified Enterobacteriaceae	0.489731	0.679139	96	81	0.474494	0.795225	Bacteria	Proteobacteria	Gammaproteobacteria	Enterobacterales	Enterobacteriaceae
Dorea	-0.220338	0.307568	96	95	0.477372	0.795225	Bacteria	Firmicutes	Clostridia	Lachnospirales	Lachnospiraceae
Enterorhabdus	-0.312105	0.437526	96	52	0.479239	0.795225	Bacteria	Actinobacteriota	Coriobacteriia	Coriobacteriales	Eggerthellaceae
uncultured	0.33849	0.475766	96	44	0.48039	0.795225	Bacteria	Bacteroidota	Bacteroidia	Bacteroidales	uncultured
Catenibacterium	-0.313741	0.441005	96	90	0.480414	0.795225	Bacteria	Firmicutes	Bacilli	Erysipelotrichales	Erysipelatoclostridiaceae
[Eubacterium]_eligens_group	0.33	0.469375	96	69	0.48556	0.799575	Bacteria	Firmicutes	Clostridia	Lachnospirales	Lachnospiraceae
Marvinbryantia	0.263426	0.38977	96	79	0.50252	0.813764	Bacteria	Firmicutes	Clostridia	Lachnospirales	Lachnospiraceae
Anaerostipes	-0.323072	0.483233	96	82	0.507115	0.817286	Bacteria	Firmicutes	Clostridia	Lachnospirales	Lachnospiraceae
Unclassified Lactobacillaceae	0.356357	0.536594	96	20	0.508318	0.817286	Bacteria	Firmicutes	Bacilli	Lactobacillales	Lactobacillaceae
Peptococcus	-0.200756	0.301862	96	22	0.509334	0.817286	Bacteria	Firmicutes	Clostridia	Peptococcales	Peptococcaceae
Turicibacter	-0.3157	0.476505	96	51	0.510936	0.817286	Bacteria	Firmicutes	Bacilli	Erysipelotrichales	Erysipelotrichaceae
Desulfovibrio	-0.310024	0.467944	96	39	0.510942	0.817286	Bacteria	Desulfobacterota	Desulfovibrionia	Desulfovibrionales	Desulfovibrionaceae
uncultured	0.155396	0.234757	96	17	0.51131	0.817286	Bacteria	Actinobacteriota	Coriobacteriia	Coriobacteriales	Atopobiaceae
uncultured	0.153515	0.231985	96	18	0.511436	0.817286	Bacteria	Firmicutes	Clostridia	Oscillospirales	Butyricicoccaceae
Unclassified Pasteurellaceae	0.207049	0.319007	96	21	0.517964	0.820538	Bacteria	Proteobacteria	Gammaproteobacteria	Pasteurellales	Pasteurellaceae
Unclassified Oscillospiraceae	0.263875	0.410356	96	70	0.523391	0.825511	Bacteria	Firmicutes	Clostridia	Oscillospirales	Oscillospiraceae
Libanicoccus	0.296997	0.473128	96	54	0.533284	0.837031	Bacteria	Actinobacteriota	Coriobacteriia	Coriobacteriales	Atopobiaceae
Unclassified Firmicutes	0.183175	0.294785	96	30	0.537415	0.839441	Bacteria	Firmicutes	Unclassified Firmicutes	Unclassified Firmicutes	Unclassified Firmicutes
Unclassified Atopobiaceae	-0.157537	0.257394	96	24	0.543521	0.844008	Bacteria	Actinobacteriota	Coriobacteriia	Coriobacteriales	Atopobiaceae
vadinBE97	0.29734	0.488737	96	23	0.545925	0.845922	Bacteria	Verrucomicrobiota	Lentisphaeria	Victivallales	vadinBE97
Howardella	-0.229001	0.381498	96	58	0.551274	0.848787	Bacteria	Firmicutes	Clostridia	Lachnospirales	Lachnospiraceae
uncultured	0.318731	0.540052	96	59	0.557954	0.8519	Bacteria	Bacteroidota	Bacteroidia	Bacteroidales	Prevotellaceae
Monoglobus	-0.344266	0.584228	96	80	0.558566	0.8519	Bacteria	Firmicutes	Clostridia	Monoglobales	Monoglobaceae
Akkermansia	0.409892	0.718589	96	44	0.571174	0.860008	Bacteria	Verrucomicrobiota	Verrucomicrobiae	Verrucomicrobiales	Akkermansiaceae
Holdemania	0.0608113	0.109252	96	10	0.580488	0.863609	Bacteria	Firmicutes	Bacilli	Erysipelotrichales	Erysipelotrichaceae
Streptococcus	0.307365	0.564314	96	91	0.588611	0.863944	Bacteria	Firmicutes	Bacilli	Lactobacillales	Streptococcaceae
Klebsiella	0.322982	0.593817	96	70	0.589132	0.863944	Bacteria	Proteobacteria	Gammaproteobacteria	Enterobacterales	Enterobacteriaceae
uncultured	0.152415	0.290191	96	39	0.601952	0.868492	Bacteria	Firmicutes	Clostridia	Peptococcales	Peptococcaceae
[Ruminococcus]_torques_group	0.255509	0.493799	96	85	0.607332	0.868492	Bacteria	Firmicutes	Clostridia	Lachnospirales	Lachnospiraceae
Unclassified Christensenellaceae	0.177498	0.351143	96	20	0.615631	0.868492	Bacteria	Firmicutes	Clostridia	Christensenellales	Christensenellaceae
Alloprevotella	0.281522	0.561949	96	65	0.618778	0.868618	Bacteria	Bacteroidota	Bacteroidia	Bacteroidales	Prevotellaceae
Erysipelotrichaceae_UCG-006	-0.103319	0.208962	96	17	0.62335	0.870614	Bacteria	Firmicutes	Bacilli	Erysipelotrichales	Erysipelotrichaceae
TM7x	0.137016	0.277492	96	28	0.623822	0.870614	Bacteria	Patescibacteria	Saccharimonadia	Saccharimonadales	Saccharimonadaceae
Haemophilus	0.254273	0.516259	96	56	0.624688	0.870614	Bacteria	Proteobacteria	Gammaproteobacteria	Pasteurellales	Pasteurellaceae
Family_XIII_AD3011_group	-0.223396	0.471918	96	79	0.638181	0.881817	Bacteria	Firmicutes	Clostridia	Peptostreptococcales-Tissierellales	Anaerovoracaceae
Methanosphaera	-0.19809	0.438723	96	18	0.652705	0.886546	Archaea	Euryarchaeota	Methanobacteria	Methanobacteriales	Methanobacteriaceae
UCG-002	0.213613	0.48422	96	92	0.661172	0.894473	Bacteria	Firmicutes	Clostridia	Oscillospirales	Oscillospiraceae
Senegalimassilia	-0.18167	0.437395	96	84	0.67982	0.9083	Bacteria	Actinobacteriota	Coriobacteriia	Coriobacteriales	Eggerthellaceae
Unclassified Ruminococcaceae	0.161667	0.394762	96	89	0.684052	0.911442	Bacteria	Firmicutes	Clostridia	Oscillospirales	Ruminococcaceae
Faecalitalea	-0.153739	0.38065	96	48	0.688168	0.913029	Bacteria	Firmicutes	Bacilli	Erysipelotrichales	Erysipelotrichaceae
Mitsuokella	0.26977	0.670644	96	67	0.688451	0.913029	Bacteria	Firmicutes	Negativicutes	Veillonellales-Selenomonadales	Selenomonadaceae
Finegoldia	-0.0723117	0.190472	96	10	0.705957	0.920547	Bacteria	Firmicutes	Clostridia	Peptostreptococcales-Tissierellales	Peptostreptococcales-Tissierellales
Sphingomonas	-0.0812967	0.219617	96	13	0.712952	0.920547	Bacteria	Proteobacteria	Alphaproteobacteria	Sphingomonadales	Sphingomonadaceae
Oxalobacter	0.0749879	0.2033	96	13	0.71393	0.920547	Bacteria	Proteobacteria	Gammaproteobacteria	Burkholderiales	Oxalobacteraceae
uncultured	-0.119078	0.333543	96	54	0.722717	0.922416	Bacteria	Firmicutes	Clostridia	Oscillospirales	Oscillospiraceae
Clostridium_sensu_stricto_1	0.157721	0.466693	96	93	0.736935	0.923452	Bacteria	Firmicutes	Clostridia	Clostridiales	Clostridiaceae
Candidatus_Soleaferrea	0.103125	0.307053	96	16	0.738508	0.923452	Bacteria	Firmicutes	Clostridia	Oscillospirales	Ruminococcaceae
Subdoligranulum	0.0913318	0.27587	96	94	0.742097	0.923452	Bacteria	Firmicutes	Clostridia	Oscillospirales	Ruminococcaceae
uncultured	-0.114739	0.351153	96	15	0.745341	0.923452	Bacteria	Proteobacteria	Gammaproteobacteria	Aeromonadales	Succinivibrionaceae
Fournierella	-0.0945842	0.291277	96	29	0.746863	0.923452	Bacteria	Firmicutes	Clostridia	Oscillospirales	Ruminococcaceae
[Ruminococcus]_gauvreauii_group	-0.120792	0.374118	96	82	0.748256	0.923452	Bacteria	Firmicutes	Clostridia	Lachnospirales	Lachnospiraceae
Parvibacter	0.0572167	0.177231	96	12	0.748281	0.923452	Bacteria	Actinobacteriota	Coriobacteriia	Coriobacteriales	Eggerthellaceae
Coriobacteriaceae_UCG-003	-0.155372	0.490165	96	32	0.752694	0.924589	Bacteria	Actinobacteriota	Coriobacteriia	Coriobacteriales	Atopobiaceae
uncultured	-0.142748	0.454289	96	53	0.754773	0.924589	Bacteria	Firmicutes	Clostridia	Peptostreptococcales-Tissierellales	Peptostreptococcaceae
Parasutterella	0.0834674	0.272801	96	22	0.761013	0.928531	Bacteria	Proteobacteria	Gammaproteobacteria	Burkholderiales	Sutterellaceae
Unclassified Selenomonadaceae	0.108994	0.381448	96	16	0.776362	0.932731	Bacteria	Firmicutes	Negativicutes	Veillonellales-Selenomonadales	Selenomonadaceae
Fusicatenibacter	-0.153885	0.540029	96	83	0.776956	0.932731	Bacteria	Firmicutes	Clostridia	Lachnospirales	Lachnospiraceae
NK4A214_group	-0.141539	0.558583	96	68	0.800546	0.943535	Bacteria	Firmicutes	Clostridia	Oscillospirales	Oscillospiraceae
Slackia	0.114883	0.471657	96	77	0.808644	0.945246	Bacteria	Actinobacteriota	Coriobacteriia	Coriobacteriales	Eggerthellaceae
uncultured	0.119411	0.49052	96	70	0.808749	0.945246	Bacteria	Firmicutes	Clostridia	Oscillospirales	Ruminococcaceae
Unclassified Clostridiaceae	0.0625984	0.262814	96	18	0.812279	0.945246	Bacteria	Firmicutes	Clostridia	Clostridiales	Clostridiaceae
Oribacterium	0.102983	0.43216	96	25	0.812707	0.945246	Bacteria	Firmicutes	Clostridia	Lachnospirales	Lachnospiraceae
[Eubacterium]_siraeum_group	-0.11349	0.502029	96	41	0.822155	0.947357	Bacteria	Firmicutes	Clostridia	Oscillospirales	Ruminococcaceae
Solobacterium	0.114487	0.524917	96	57	0.828312	0.947357	Bacteria	Firmicutes	Bacilli	Erysipelotrichales	Erysipelotrichaceae
Dialister	0.130528	0.625012	96	91	0.835045	0.94847	Bacteria	Firmicutes	Negativicutes	Veillonellales-Selenomonadales	Veillonellaceae
Unclassified Eggerthellaceae	-0.0802361	0.387922	96	70	0.836606	0.949131	Bacteria	Actinobacteriota	Coriobacteriia	Coriobacteriales	Eggerthellaceae
Methanobrevibacter	0.0883673	0.457612	96	21	0.847727	0.953294	Archaea	Euryarchaeota	Methanobacteria	Methanobacteriales	Methanobacteriaceae
Prevotellaceae_UCG-003	0.052448	0.274214	96	10	0.849158	0.953294	Bacteria	Bacteroidota	Bacteroidia	Bacteroidales	Prevotellaceae
Unclassified Lachnospiraceae	0.0599648	0.318193	96	95	0.85135	0.95359	Bacteria	Firmicutes	Clostridia	Lachnospirales	Lachnospiraceae
Defluviitaleaceae_UCG-011	0.0461914	0.25768	96	28	0.858522	0.958304	Bacteria	Firmicutes	Clostridia	Lachnospirales	Defluviitaleaceae
Pediococcus	0.109798	0.655885	96	23	0.867427	0.962992	Bacteria	Firmicutes	Bacilli	Lactobacillales	Lactobacillaceae
Mogibacterium	0.0615374	0.376692	96	35	0.870949	0.964406	Bacteria	Firmicutes	Clostridia	Peptostreptococcales-Tissierellales	Anaerovoracaceae
Gemella	0.0209852	0.137147	96	19	0.879058	0.968058	Bacteria	Firmicutes	Bacilli	Staphylococcales	Gemellaceae
Unclassified Butyricicoccaceae	0.0601654	0.397099	96	38	0.880234	0.968058	Bacteria	Firmicutes	Clostridia	Oscillospirales	Butyricicoccaceae
Lactobacillus	0.0632881	0.433509	96	93	0.884567	0.970223	Bacteria	Firmicutes	Bacilli	Lactobacillales	Lactobacillaceae
RF39	0.091765	0.663348	96	61	0.890579	0.975013	Bacteria	Firmicutes	Bacilli	RF39	RF39
UCG-005	-0.0770379	0.567991	96	77	0.892704	0.975997	Bacteria	Firmicutes	Clostridia	Oscillospirales	Oscillospiraceae
Bilophila	-0.0465022	0.357993	96	38	0.896938	0.976309	Bacteria	Desulfobacterota	Desulfovibrionia	Desulfovibrionales	Desulfovibrionaceae
Asteroleplasma	-0.0722903	0.562728	96	41	0.898342	0.976309	Bacteria	Firmicutes	Bacilli	Erysipelotrichales	Erysipelatoclostridiaceae
Lachnospira	-0.0706781	0.559823	96	74	0.899815	0.976309	Bacteria	Firmicutes	Clostridia	Lachnospirales	Lachnospiraceae
Unclassified Bacteria	0.0483556	0.439278	96	48	0.912825	0.977834	Bacteria	Unclassified Bacteria	Unclassified Bacteria	Unclassified Bacteria	Unclassified Bacteria
Escherichia-Shigella	0.0708101	0.645388	96	89	0.913111	0.977834	Bacteria	Proteobacteria	Gammaproteobacteria	Enterobacterales	Enterobacteriaceae
Holdemanella	0.0553927	0.536758	96	89	0.918254	0.977834	Bacteria	Firmicutes	Bacilli	Erysipelotrichales	Erysipelotrichaceae
Blautia	-0.0321182	0.314475	96	96	0.919095	0.977834	Bacteria	Firmicutes	Clostridia	Lachnospirales	Lachnospiraceae
Unclassified Lactobacillales	-0.0179428	0.195525	96	20	0.927282	0.980876	Bacteria	Firmicutes	Bacilli	Lactobacillales	Unclassified Lactobacillales
Moryella	-0.0226937	0.270229	96	34	0.933259	0.983188	Bacteria	Firmicutes	Clostridia	Lachnospirales	Lachnospiraceae
Clostridium_sensu_stricto_3	0.0179406	0.215715	96	10	0.933902	0.983188	Bacteria	Firmicutes	Clostridia	Clostridiales	Clostridiaceae
[Eubacterium]_xylanophilum_group	-0.0331227	0.402627	96	41	0.934617	0.983188	Bacteria	Firmicutes	Clostridia	Lachnospirales	Lachnospiraceae
Lachnospiraceae_UCG-010	-0.0271178	0.340059	96	31	0.936786	0.983188	Bacteria	Firmicutes	Clostridia	Lachnospirales	Lachnospiraceae
Syntrophococcus	0.00950137	0.12896	96	10	0.941587	0.98458	Bacteria	Firmicutes	Clostridia	Lachnospirales	Lachnospiraceae
Parabacteroides	0.0278925	0.410159	96	60	0.946077	0.98592	Bacteria	Bacteroidota	Bacteroidia	Bacteroidales	Tannerellaceae
Christensenellaceae_R-7_group	-0.0282551	0.457559	96	79	0.951028	0.987754	Bacteria	Firmicutes	Clostridia	Christensenellales	Christensenellaceae
Clostridia_UCG-014	0.0262409	0.514726	96	70	0.959562	0.987754	Bacteria	Firmicutes	Clostridia	Clostridia_UCG-014	Clostridia_UCG-014
Corynebacterium	0.0115111	0.259851	96	31	0.964858	0.987754	Bacteria	Actinobacteriota	Actinobacteria	Corynebacteriales	Corynebacteriaceae
CAG-56	0.0130925	0.319161	96	32	0.967456	0.987754	Bacteria	Firmicutes	Clostridia	Lachnospirales	Lachnospiraceae
Allisonella	-0.0134895	0.343271	96	35	0.968741	0.987754	Bacteria	Firmicutes	Negativicutes	Veillonellales-Selenomonadales	Veillonellaceae
Prevotellaceae_NK3B31_group	-0.0103212	0.334461	96	21	0.975515	0.987754	Bacteria	Bacteroidota	Bacteroidia	Bacteroidales	Prevotellaceae
Scardovia	-0.00226687	0.107148	96	10	0.983168	0.992375	Bacteria	Actinobacteriota	Actinobacteria	Bifidobacteriales	Bifidobacteriaceae
Saccharimonadales	-0.00809442	0.512366	96	35	0.987464	0.993462	Bacteria	Patescibacteria	Saccharimonadia	Saccharimonadales	Saccharimonadales
[Ruminococcus]_gnavus_group	-0.00429057	0.320152	96	26	0.989365	0.993462	Bacteria	Firmicutes	Clostridia	Lachnospirales	Lachnospiraceae
uncultured	-0.000161581	0.503174	96	71	0.999745	0.999745	Bacteria	Actinobacteriota	Coriobacteriia	Coriobacteriales	Eggerthellaceae

## Sheet: Supplemental Table 3
Supplemental Table 3. Effect of a 12-week sucralose intervention on gut microbial genera among individuals not taking metformin in the type 2 diabetes trial*
*P-values and β coefficients are derived from the group x time interaction in a linear mixed model including each gut microbial genus relative abundance as the outcome, participant ID as a random-effect, and group, time, group × time interaction, age and sex as fixed effects. Q-value adjusts for multiple testing using a Benjamani-Hochberg False Discvoery Rate. Abbreviations: N.not.0, number of pa…
Genus	β	SD	N	N.not.0	p-value	q-value	Kingdom	Phylum	Class	Order	Family
Fusicatenibacter	-3.22506	0.485358	46	40	1.40805e-06	0.0012954	Bacteria	Firmicutes	Clostridia	Lachnospirales	Lachnospiraceae
Pediococcus	4.30657	1.1755	46	18	0.00072131	0.33034	Bacteria	Firmicutes	Bacilli	Lactobacillales	Lactobacillaceae
Sutterella	-2.76831	0.852335	46	17	0.00235688	0.33034	Bacteria	Proteobacteria	Gammaproteobacteria	Burkholderiales	Sutterellaceae
Agathobacter	-2.59928	0.781052	46	38	0.00319452	0.33034	Bacteria	Firmicutes	Clostridia	Lachnospirales	Lachnospiraceae
Unclassified Unassigned	1.39379	0.419083	46	46	0.00321017	0.33034	Unassigned	Unclassified Unassigned	Unclassified Unassigned	Unclassified Unassigned	Unclassified Unassigned
Anaerostipes	-1.71162	0.52113	46	33	0.00353589	0.33034	Bacteria	Firmicutes	Clostridia	Lachnospirales	Lachnospiraceae
Unclassified Lactobacillaceae	1.90697	0.621939	46	13	0.00387609	0.33034	Bacteria	Firmicutes	Bacilli	Lactobacillales	Lactobacillaceae
Enterococcus	4.06006	1.34517	46	37	0.00440931	0.33034	Bacteria	Firmicutes	Bacilli	Lactobacillales	Enterococcaceae
Veillonella	-2.31421	0.772178	46	19	0.0068689	0.386018	Bacteria	Firmicutes	Negativicutes	Veillonellales-Selenomonadales	Veillonellaceae
Escherichia-Shigella	-2.75371	0.945208	46	45	0.00830965	0.410474	Bacteria	Proteobacteria	Gammaproteobacteria	Enterobacterales	Enterobacteriaceae
Lachnoclostridium	-1.98738	0.717671	46	30	0.00847718	0.410474	Bacteria	Firmicutes	Clostridia	Lachnospirales	Lachnospiraceae
Faecalibacterium	-2.54515	0.922483	46	43	0.0117599	0.491343	Bacteria	Firmicutes	Clostridia	Oscillospirales	Ruminococcaceae
Bifidobacterium	0.811377	0.300747	46	46	0.0134733	0.502092	Bacteria	Actinobacteriota	Actinobacteria	Bifidobacteriales	Bifidobacteriaceae
Bilophila	-1.60841	0.629148	46	22	0.0144744	0.502092	Bacteria	Desulfobacterota	Desulfovibrionia	Desulfovibrionales	Desulfovibrionaceae
Megasphaera	-3.26094	1.23774	46	30	0.0154935	0.502092	Bacteria	Firmicutes	Negativicutes	Veillonellales-Selenomonadales	Veillonellaceae
Lachnospira	-1.91183	0.728338	46	24	0.0158268	0.502092	Bacteria	Firmicutes	Clostridia	Lachnospirales	Lachnospiraceae
Lachnospiraceae_UCG-004	-1.02512	0.413704	46	16	0.0175357	0.523165	Bacteria	Firmicutes	Clostridia	Lachnospirales	Lachnospiraceae
Roseburia	-1.72731	0.672792	46	39	0.0179514	0.523165	Bacteria	Firmicutes	Clostridia	Lachnospirales	Lachnospiraceae
Lachnospiraceae_ND3007_group	-1.75971	0.721965	46	23	0.0193344	0.523165	Bacteria	Firmicutes	Clostridia	Lachnospirales	Lachnospiraceae
Dorea	-1.8055	0.745527	46	45	0.0200709	0.527579	Bacteria	Firmicutes	Clostridia	Lachnospirales	Lachnospiraceae
Terrisporobacter	1.47935	0.615597	46	14	0.025578	0.544155	Bacteria	Firmicutes	Clostridia	Peptostreptococcales-Tissierellales	Peptostreptococcaceae
Unclassified Ruminococcaceae	-1.63076	0.682936	46	37	0.0264216	0.544155	Bacteria	Firmicutes	Clostridia	Oscillospirales	Ruminococcaceae
Lachnospiraceae_NC2004_group	-1.79139	0.754573	46	38	0.0272078	0.544155	Bacteria	Firmicutes	Clostridia	Lachnospirales	Lachnospiraceae
vadinBE97	-1.36412	0.580437	46	7	0.0286183	0.559816	Bacteria	Verrucomicrobiota	Lentisphaeria	Victivallales	vadinBE97
[Ruminococcus]_gnavus_group	-1.20924	0.523101	46	17	0.0310333	0.559816	Bacteria	Firmicutes	Clostridia	Lachnospirales	Lachnospiraceae
Erysipelatoclostridium	-0.784337	0.353065	46	11	0.0374426	0.615797	Bacteria	Firmicutes	Bacilli	Erysipelotrichales	Erysipelatoclostridiaceae
Oribacterium	-0.743526	0.336071	46	12	0.0381526	0.615797	Bacteria	Firmicutes	Clostridia	Lachnospirales	Lachnospiraceae
Acidaminococcus	-1.79649	0.818913	46	19	0.0396395	0.621056	Bacteria	Firmicutes	Negativicutes	Acidaminococcales	Acidaminococcaceae
Mitsuokella	-2.25365	1.08574	46	25	0.0443946	0.632244	Bacteria	Firmicutes	Negativicutes	Veillonellales-Selenomonadales	Selenomonadaceae
Lachnospiraceae_FCS020_group	-1.42261	0.689443	46	30	0.0456043	0.632244	Bacteria	Firmicutes	Clostridia	Lachnospirales	Lachnospiraceae
CAG-56	-1.36417	0.663084	46	11	0.0462165	0.632244	Bacteria	Firmicutes	Clostridia	Lachnospirales	Lachnospiraceae
Unclassified Lachnospiraceae	-1.12334	0.552714	46	45	0.0487896	0.632244	Bacteria	Firmicutes	Clostridia	Lachnospirales	Lachnospiraceae
Parasutterella	-1.36141	0.671978	46	15	0.0494732	0.632244	Bacteria	Proteobacteria	Gammaproteobacteria	Burkholderiales	Sutterellaceae
Finegoldia	-0.650626	0.315328	46	7	0.0516612	0.632244	Bacteria	Firmicutes	Clostridia	Peptostreptococcales-Tissierellales	Peptostreptococcales-Tissierellales
Porphyromonas	-0.393247	0.190937	46	7	0.0520518	0.632244	Bacteria	Bacteroidota	Bacteroidia	Bacteroidales	Porphyromonadaceae
Coprococcus	-2.12224	1.03712	46	35	0.0534521	0.638648	Bacteria	Firmicutes	Clostridia	Lachnospirales	Lachnospiraceae
Desulfovibrio	-1.38304	0.696653	46	19	0.0603298	0.665282	Bacteria	Desulfobacterota	Desulfovibrionia	Desulfovibrionales	Desulfovibrionaceae
Gemella	-0.680245	0.343147	46	5	0.0606766	0.665282	Bacteria	Firmicutes	Bacilli	Staphylococcales	Gemellaceae
Saccharimonadaceae	-0.482081	0.252964	46	5	0.0638894	0.680019	Bacteria	Patescibacteria	Saccharimonadia	Saccharimonadales	Saccharimonadaceae
Subdoligranulum	-1.15785	0.609894	46	45	0.071466	0.680698	Bacteria	Firmicutes	Clostridia	Oscillospirales	Ruminococcaceae
Butyricicoccus	-1.74497	0.943232	46	33	0.0717119	0.680698	Bacteria	Firmicutes	Clostridia	Oscillospirales	Butyricicoccaceae
Granulicatella	-0.952402	0.515708	46	14	0.0789194	0.680698	Bacteria	Firmicutes	Bacilli	Lactobacillales	Carnobacteriaceae
uncultured	-0.692286	0.381769	46	9	0.0840943	0.680698	Bacteria	Firmicutes	Clostridia	Peptococcales	Peptococcaceae
Unclassified Butyricicoccaceae	-0.649901	0.358709	46	5	0.0843473	0.680698	Bacteria	Firmicutes	Clostridia	Oscillospirales	Butyricicoccaceae
UCG-002	-1.38794	0.784123	46	38	0.0912358	0.709384	Bacteria	Firmicutes	Clostridia	Oscillospirales	Oscillospiraceae
Clostridia_vadinBB60_group	-1.31923	0.753396	46	21	0.0945345	0.709384	Bacteria	Firmicutes	Clostridia	Clostridia_vadinBB60_group	Clostridia_vadinBB60_group
Oxalobacter	0.40903	0.239348	46	9	0.102202	0.714942	Bacteria	Proteobacteria	Gammaproteobacteria	Burkholderiales	Oxalobacteraceae
Oscillibacter	-0.849042	0.497188	46	19	0.102437	0.714942	Bacteria	Firmicutes	Clostridia	Oscillospirales	Oscillospiraceae
Enterobacter	0.976285	0.580787	46	18	0.107584	0.72707	Bacteria	Proteobacteria	Gammaproteobacteria	Enterobacterales	Enterobacteriaceae
Mogibacterium	-0.511945	0.305618	46	19	0.10874	0.72707	Bacteria	Firmicutes	Clostridia	Peptostreptococcales-Tissierellales	Anaerovoracaceae
Lachnospiraceae_UCG-001	-0.838385	0.513884	46	11	0.110641	0.72707	Bacteria	Firmicutes	Clostridia	Lachnospirales	Lachnospiraceae
Methanobrevibacter	-0.990008	0.600676	46	8	0.114202	0.739901	Archaea	Euryarchaeota	Methanobacteria	Methanobacteriales	Methanobacteriaceae
Dialister	-1.73046	1.08546	46	38	0.125829	0.779353	Bacteria	Firmicutes	Negativicutes	Veillonellales-Selenomonadales	Veillonellaceae
CAG-352	-0.589718	0.373481	46	8	0.129287	0.779353	Bacteria	Firmicutes	Clostridia	Oscillospirales	Ruminococcaceae
[Eubacterium]_eligens_group	-1.2617	0.814861	46	23	0.129412	0.779353	Bacteria	Firmicutes	Clostridia	Lachnospirales	Lachnospiraceae
[Ruminococcus]_gauvreauii_group	-1.16786	0.74568	46	34	0.132256	0.786205	Bacteria	Firmicutes	Clostridia	Lachnospirales	Lachnospiraceae
Slackia	1.07459	0.704383	46	31	0.142036	0.803908	Bacteria	Actinobacteriota	Coriobacteriia	Coriobacteriales	Eggerthellaceae
Unclassified Selenomonadaceae	-0.524356	0.34375	46	7	0.142079	0.803908	Bacteria	Firmicutes	Negativicutes	Veillonellales-Selenomonadales	Selenomonadaceae
Methanosphaera	0.531379	0.348677	46	5	0.142432	0.803908	Archaea	Euryarchaeota	Methanobacteria	Methanobacteriales	Methanobacteriaceae
[Eubacterium]_oxidoreducens_group	-0.725907	0.477703	46	23	0.143531	0.805172	Bacteria	Firmicutes	Clostridia	Lachnospirales	Lachnospiraceae
Lachnospiraceae_UCG-010	-0.983391	0.664165	46	17	0.146536	0.806782	Bacteria	Firmicutes	Clostridia	Lachnospirales	Lachnospiraceae
Family_XIII_UCG-001	-0.768571	0.520121	46	12	0.147325	0.806782	Bacteria	Firmicutes	Clostridia	Peptostreptococcales-Tissierellales	Anaerovoracaceae
Fenollaria	-0.43532	0.292424	46	5	0.151442	0.810041	Bacteria	Firmicutes	Clostridia	Peptostreptococcales-Tissierellales	Peptostreptococcales-Tissierellales
Defluviitaleaceae_UCG-011	0.330122	0.224364	46	7	0.15602	0.820149	Bacteria	Firmicutes	Clostridia	Lachnospirales	Defluviitaleaceae
Megamonas	-1.51013	1.04322	46	17	0.162503	0.835209	Bacteria	Firmicutes	Negativicutes	Veillonellales-Selenomonadales	Selenomonadaceae
[Eubacterium]_hallii_group	-1.13271	0.793546	46	42	0.168166	0.84666	Bacteria	Firmicutes	Clostridia	Lachnospirales	Lachnospiraceae
Unclassified Peptostreptococcaceae	1.25966	0.884152	46	34	0.168935	0.84666	Bacteria	Firmicutes	Clostridia	Peptostreptococcales-Tissierellales	Peptostreptococcaceae
Eubacterium	-0.58149	0.411064	46	10	0.171843	0.849977	Bacteria	Firmicutes	Clostridia	Eubacteriales	Eubacteriaceae
[Eubacterium]_coprostanoligenes_group	-1.24414	0.892123	46	39	0.177722	0.855039	Bacteria	Firmicutes	Clostridia	Oscillospirales	[Eubacterium]_coprostanoligenes_group
uncultured	0.960805	0.704397	46	28	0.187007	0.871658	Bacteria	Firmicutes	Clostridia	Peptostreptococcales-Tissierellales	Peptostreptococcaceae
NK4A214_group	-0.858456	0.63024	46	27	0.187596	0.871658	Bacteria	Firmicutes	Clostridia	Oscillospirales	Oscillospiraceae
Unclassified Bacteria	1.07421	0.805644	46	15	0.18996	0.875586	Bacteria	Unclassified Bacteria	Unclassified Bacteria	Unclassified Bacteria	Unclassified Bacteria
[Eubacterium]_xylanophilum_group	-0.410188	0.310973	46	6	0.194655	0.87621	Bacteria	Firmicutes	Clostridia	Lachnospirales	Lachnospiraceae
Unclassified Clostridia	-0.880611	0.680514	46	38	0.209704	0.913985	Bacteria	Firmicutes	Clostridia	Unclassified Clostridia	Unclassified Clostridia
Colidextribacter	-0.496963	0.384411	46	13	0.210127	0.913985	Bacteria	Firmicutes	Clostridia	Oscillospirales	Oscillospiraceae
Coriobacteriaceae_UCG-003	-0.351242	0.280686	46	12	0.22456	0.939071	Bacteria	Actinobacteriota	Coriobacteriia	Coriobacteriales	Atopobiaceae
Butyricimonas	-0.714938	0.583911	46	15	0.227966	0.943105	Bacteria	Bacteroidota	Bacteroidia	Bacteroidales	Marinifilaceae
Atopobium	-0.401578	0.329895	46	10	0.230626	0.943105	Bacteria	Actinobacteriota	Coriobacteriia	Coriobacteriales	Atopobiaceae
Erysipelotrichaceae_UCG-003	-0.34396	0.279654	46	10	0.232318	0.943105	Bacteria	Firmicutes	Bacilli	Erysipelotrichales	Erysipelatoclostridiaceae
UCG-005	-0.801409	0.661789	46	28	0.239359	0.947303	Bacteria	Firmicutes	Clostridia	Oscillospirales	Oscillospiraceae
Eggerthella	-0.678329	0.566429	46	22	0.244434	0.947303	Bacteria	Actinobacteriota	Coriobacteriia	Coriobacteriales	Eggerthellaceae
[Eubacterium]_ventriosum_group	-0.462241	0.386175	46	11	0.244656	0.947303	Bacteria	Firmicutes	Clostridia	Lachnospirales	Lachnospiraceae
Gordonibacter	-0.606943	0.522934	46	11	0.258808	0.95722	Bacteria	Actinobacteriota	Coriobacteriia	Coriobacteriales	Eggerthellaceae
Howardella	-0.417737	0.364387	46	19	0.264521	0.957991	Bacteria	Firmicutes	Clostridia	Lachnospirales	Lachnospiraceae
Prevotella	-0.898385	0.789027	46	42	0.267694	0.957991	Bacteria	Bacteroidota	Bacteroidia	Bacteroidales	Prevotellaceae
Blautia	-0.535792	0.48122	46	45	0.272181	0.958035	Bacteria	Firmicutes	Clostridia	Lachnospirales	Lachnospiraceae
Rothia	-0.605122	0.554209	46	18	0.281426	0.958035	Bacteria	Actinobacteriota	Actinobacteria	Micrococcales	Micrococcaceae
Lactobacillus	1.00285	0.908148	46	45	0.281964	0.958035	Bacteria	Firmicutes	Bacilli	Lactobacillales	Lactobacillaceae
Faecalitalea	0.605006	0.561629	46	5	0.287829	0.964534	Bacteria	Firmicutes	Bacilli	Erysipelotrichales	Erysipelotrichaceae
Monoglobus	-1.05335	0.985991	46	25	0.291782	0.964534	Bacteria	Firmicutes	Clostridia	Monoglobales	Monoglobaceae
Asteroleplasma	-0.88405	0.855035	46	20	0.312928	0.964534	Bacteria	Firmicutes	Bacilli	Erysipelotrichales	Erysipelatoclostridiaceae
Weissella	1.33639	1.29665	46	30	0.314433	0.964534	Bacteria	Firmicutes	Bacilli	Lactobacillales	Leuconostocaceae
Unclassified Eukaryota	0.443869	0.445093	46	10	0.324638	0.964534	Eukaryota	Unclassified Eukaryota	Unclassified Eukaryota	Unclassified Eukaryota	Unclassified Eukaryota
uncultured	0.467583	0.470163	46	13	0.331295	0.964534	Bacteria	Bacteroidota	Bacteroidia	Bacteroidales	uncultured
Unclassified Oscillospiraceae	-0.623489	0.645998	46	28	0.345451	0.964534	Bacteria	Firmicutes	Clostridia	Oscillospirales	Oscillospiraceae
Holdemanella	-0.941751	0.978985	46	37	0.347013	0.964534	Bacteria	Firmicutes	Bacilli	Erysipelotrichales	Erysipelotrichaceae
Alloprevotella	-1.01761	1.0649	46	27	0.350152	0.964534	Bacteria	Bacteroidota	Bacteroidia	Bacteroidales	Prevotellaceae
Victivallis	-0.256543	0.268891	46	6	0.350897	0.964534	Bacteria	Verrucomicrobiota	Lentisphaeria	Victivallales	Victivallaceae
Unclassified Enterobacterales	0.408245	0.428791	46	10	0.351884	0.964534	Bacteria	Proteobacteria	Gammaproteobacteria	Enterobacterales	Unclassified Enterobacterales
Peptococcus	-0.171176	0.180073	46	9	0.352626	0.964534	Bacteria	Firmicutes	Clostridia	Peptococcales	Peptococcaceae
Peptostreptococcus	-0.402337	0.435255	46	7	0.360837	0.964534	Bacteria	Firmicutes	Clostridia	Peptostreptococcales-Tissierellales	Peptostreptococcaceae
Odoribacter	-0.583897	0.626633	46	16	0.36203	0.964534	Bacteria	Bacteroidota	Bacteroidia	Bacteroidales	Marinifilaceae
Sarcina	-0.38002	0.424886	46	12	0.381242	0.964534	Bacteria	Firmicutes	Clostridia	Clostridiales	Clostridiaceae
Enterorhabdus	0.462487	0.518236	46	25	0.382277	0.964534	Bacteria	Actinobacteriota	Coriobacteriia	Coriobacteriales	Eggerthellaceae
GCA-900066575	-0.25713	0.292662	46	11	0.38487	0.964534	Bacteria	Firmicutes	Clostridia	Lachnospirales	Lachnospiraceae
[Clostridium]_innocuum_group	-0.317574	0.36511	46	9	0.394241	0.964534	Bacteria	Firmicutes	Bacilli	Erysipelotrichales	Erysipelotrichaceae
Olsenella	0.733258	0.854556	46	41	0.400548	0.964534	Bacteria	Actinobacteriota	Coriobacteriia	Coriobacteriales	Atopobiaceae
Allisonella	-0.518788	0.622433	46	14	0.409521	0.964534	Bacteria	Firmicutes	Negativicutes	Veillonellales-Selenomonadales	Veillonellaceae
UCG-009	-0.194841	0.241921	46	6	0.425357	0.964534	Bacteria	Firmicutes	Clostridia	Oscillospirales	Butyricicoccaceae
Catenibacterium	-0.702557	0.872966	46	43	0.429957	0.964534	Bacteria	Firmicutes	Bacilli	Erysipelotrichales	Erysipelatoclostridiaceae
UCG-010	-0.652698	0.819938	46	22	0.43492	0.964534	Bacteria	Firmicutes	Clostridia	Oscillospirales	UCG-010
Actinomyces	-0.415749	0.525513	46	24	0.437712	0.964534	Bacteria	Actinobacteriota	Actinobacteria	Actinomycetales	Actinomycetaceae
Unclassified Enterobacteriaceae	-0.524058	0.665322	46	39	0.439688	0.964534	Bacteria	Proteobacteria	Gammaproteobacteria	Enterobacterales	Enterobacteriaceae
Flavonifractor	-0.420325	0.544502	46	15	0.444685	0.964534	Bacteria	Firmicutes	Clostridia	Oscillospirales	Oscillospiraceae
Unclassified Clostridiaceae	-0.56562	0.755915	46	14	0.458681	0.964534	Bacteria	Firmicutes	Clostridia	Clostridiales	Clostridiaceae
Ruminococcus	-0.803001	1.07136	46	35	0.461862	0.964534	Bacteria	Firmicutes	Clostridia	Oscillospirales	Ruminococcaceae
uncultured	-0.516866	0.720971	46	28	0.481332	0.964534	Bacteria	Firmicutes	Clostridia	Oscillospirales	Ruminococcaceae
Unclassified Eggerthellaceae	0.291089	0.41287	46	25	0.488533	0.964534	Bacteria	Actinobacteriota	Coriobacteriia	Coriobacteriales	Eggerthellaceae
Senegalimassilia	0.575182	0.821397	46	35	0.491458	0.964534	Bacteria	Actinobacteriota	Coriobacteriia	Coriobacteriales	Eggerthellaceae
Family_XIII_AD3011_group	-0.533733	0.765288	46	30	0.493185	0.964534	Bacteria	Firmicutes	Clostridia	Peptostreptococcales-Tissierellales	Anaerovoracaceae
Lachnospiraceae_UCG-008	-0.2826	0.406758	46	12	0.49482	0.964534	Bacteria	Firmicutes	Clostridia	Lachnospirales	Lachnospiraceae
uncultured	0.172549	0.248581	46	9	0.495205	0.964534	Bacteria	Firmicutes	Clostridia	Christensenellales	Christensenellaceae
Clostridia_UCG-014	0.560325	0.810986	46	21	0.497183	0.964534	Bacteria	Firmicutes	Clostridia	Clostridia_UCG-014	Clostridia_UCG-014
Alistipes	-0.533798	0.786344	46	30	0.504656	0.964534	Bacteria	Bacteroidota	Bacteroidia	Bacteroidales	Rikenellaceae
Holdemania	0.243708	0.361502	46	6	0.507567	0.964534	Bacteria	Firmicutes	Bacilli	Erysipelotrichales	Erysipelotrichaceae
Libanicoccus	0.393785	0.587734	46	24	0.510155	0.964534	Bacteria	Actinobacteriota	Coriobacteriia	Coriobacteriales	Atopobiaceae
Solobacterium	-0.374067	0.57808	46	18	0.524588	0.964534	Bacteria	Firmicutes	Bacilli	Erysipelotrichales	Erysipelotrichaceae
Parabacteroides	-0.596316	0.928356	46	33	0.527606	0.964534	Bacteria	Bacteroidota	Bacteroidia	Bacteroidales	Tannerellaceae
Clostridium_sensu_stricto_1	0.49496	0.773484	46	36	0.529152	0.964534	Bacteria	Firmicutes	Clostridia	Clostridiales	Clostridiaceae
Clostridium_sensu_stricto_3	-0.351037	0.562454	46	8	0.536095	0.964534	Bacteria	Firmicutes	Clostridia	Clostridiales	Clostridiaceae
Succinivibrio	0.468966	0.748685	46	11	0.537812	0.964534	Bacteria	Proteobacteria	Gammaproteobacteria	Aeromonadales	Succinivibrionaceae
Lactococcus	0.280601	0.452664	46	10	0.541999	0.964534	Bacteria	Firmicutes	Bacilli	Lactobacillales	Streptococcaceae
Gastranaerophilales	-0.510493	0.840947	46	9	0.550329	0.964534	Bacteria	Cyanobacteria	Vampirivibrionia	Gastranaerophilales	Gastranaerophilales
Christensenellaceae_R-7_group	-0.518411	0.891289	46	36	0.566999	0.964534	Bacteria	Firmicutes	Clostridia	Christensenellales	Christensenellaceae
UCG-003	-0.386516	0.673277	46	28	0.572011	0.964534	Bacteria	Firmicutes	Clostridia	Oscillospirales	Oscillospiraceae
Raoultibacter	-0.171576	0.299464	46	9	0.572767	0.964534	Bacteria	Actinobacteriota	Coriobacteriia	Coriobacteriales	Coriobacteriales_Incertae_Sedis
Streptococcus	-0.633095	1.11454	46	42	0.573188	0.964534	Bacteria	Firmicutes	Bacilli	Lactobacillales	Streptococcaceae
[Eubacterium]_ruminantium_group	0.427793	0.793151	46	10	0.592629	0.964534	Bacteria	Firmicutes	Clostridia	Lachnospirales	Lachnospiraceae
uncultured	-0.258236	0.475732	46	20	0.592969	0.964534	Bacteria	Firmicutes	Clostridia	Oscillospirales	Oscillospiraceae
Bacteroides	-0.448323	0.913276	46	40	0.628591	0.964534	Bacteria	Bacteroidota	Bacteroidia	Bacteroidales	Bacteroidaceae
Papillibacter	0.099135	0.202196	46	8	0.62901	0.964534	Bacteria	Firmicutes	Clostridia	Oscillospirales	Oscillospiraceae
Lachnospiraceae_NK4A136_group	-0.315383	0.664325	46	32	0.639871	0.964534	Bacteria	Firmicutes	Clostridia	Lachnospirales	Lachnospiraceae
Kocuria	0.07771	0.164264	46	5	0.641037	0.964534	Bacteria	Actinobacteriota	Actinobacteria	Micrococcales	Micrococcaceae
Barnesiella	0.317741	0.673895	46	13	0.642146	0.964534	Bacteria	Bacteroidota	Bacteroidia	Bacteroidales	Barnesiellaceae
Unclassified Bacilli	0.294935	0.639608	46	14	0.647211	0.964534	Bacteria	Firmicutes	Bacilli	Unclassified Bacilli	Unclassified Bacilli
[Ruminococcus]_torques_group	-0.300461	0.651913	46	38	0.649615	0.964534	Bacteria	Firmicutes	Clostridia	Lachnospirales	Lachnospiraceae
Adlercreutzia	0.287558	0.633524	46	11	0.654556	0.964534	Bacteria	Actinobacteriota	Coriobacteriia	Coriobacteriales	Eggerthellaceae
uncultured	0.378725	0.847842	46	20	0.657506	0.964534	Bacteria	Bacteroidota	Bacteroidia	Bacteroidales	Prevotellaceae
uncultured	-0.219975	0.502052	46	13	0.66575	0.964534	Bacteria	Actinobacteriota	Coriobacteriia	Coriobacteriales	Coriobacteriales_Incertae_Sedis
[Eubacterium]_siraeum_group	-0.119259	0.273207	46	6	0.666918	0.964534	Bacteria	Firmicutes	Clostridia	Oscillospirales	Ruminococcaceae
RF39	0.463783	1.14654	46	17	0.689932	0.964534	Bacteria	Firmicutes	Bacilli	RF39	RF39
F0332	-0.0725959	0.186815	46	7	0.699635	0.964534	Bacteria	Actinobacteriota	Actinobacteria	Actinomycetales	Actinomycetaceae
Incertae_Sedis	-0.288559	0.762491	46	30	0.707103	0.964534	Bacteria	Firmicutes	Clostridia	Oscillospirales	Ruminococcaceae
Unclassified Lactobacillales	-0.240027	0.637784	46	21	0.710436	0.964534	Bacteria	Firmicutes	Bacilli	Lactobacillales	Unclassified Lactobacillales
Muribaculaceae	-0.409394	1.09953	46	30	0.713375	0.964534	Bacteria	Bacteroidota	Bacteroidia	Bacteroidales	Muribaculaceae
Intestinibacter	0.345038	0.96081	46	26	0.723097	0.964534	Bacteria	Firmicutes	Clostridia	Peptostreptococcales-Tissierellales	Peptostreptococcaceae
Paraprevotella	0.239359	0.678206	46	13	0.725995	0.964534	Bacteria	Bacteroidota	Bacteroidia	Bacteroidales	Prevotellaceae
uncultured	-0.299939	0.851711	46	26	0.728227	0.964534	Bacteria	Actinobacteriota	Coriobacteriia	Coriobacteriales	Eggerthellaceae
Collinsella	0.258749	0.749768	46	45	0.731823	0.964534	Bacteria	Actinobacteriota	Coriobacteriia	Coriobacteriales	Coriobacteriaceae
UBA1819	0.178061	0.513662	46	13	0.732303	0.964534	Bacteria	Firmicutes	Clostridia	Oscillospirales	Ruminococcaceae
Candidatus_Soleaferrea	-0.0554968	0.164803	46	6	0.73965	0.964534	Bacteria	Firmicutes	Clostridia	Oscillospirales	Ruminococcaceae
Izemoplasmatales	-0.0885667	0.275719	46	6	0.751218	0.964534	Bacteria	Firmicutes	Bacilli	Izemoplasmatales	Izemoplasmatales
Unclassified Oscillospirales	0.153036	0.478843	46	20	0.752433	0.964534	Bacteria	Firmicutes	Clostridia	Oscillospirales	Unclassified Oscillospirales
Phocea	-0.0512773	0.163129	46	5	0.7549	0.964534	Bacteria	Firmicutes	Clostridia	Oscillospirales	Ruminococcaceae
Scardovia	-0.0608137	0.200862	46	5	0.76364	0.964534	Bacteria	Actinobacteriota	Actinobacteria	Bifidobacteriales	Bifidobacteriaceae
Moryella	-0.105593	0.349699	46	12	0.765658	0.964534	Bacteria	Firmicutes	Clostridia	Lachnospirales	Lachnospiraceae
uncultured	-0.101645	0.364872	46	5	0.783293	0.964534	Bacteria	Proteobacteria	Gammaproteobacteria	Aeromonadales	Succinivibrionaceae
Klebsiella	0.208379	0.748864	46	27	0.783534	0.964534	Bacteria	Proteobacteria	Gammaproteobacteria	Enterobacterales	Enterobacteriaceae
Saccharimonadales	0.132961	0.497803	46	8	0.792002	0.965088	Bacteria	Patescibacteria	Saccharimonadia	Saccharimonadales	Saccharimonadales
Corynebacterium	-0.0865137	0.347983	46	10	0.806074	0.969693	Bacteria	Actinobacteriota	Actinobacteria	Corynebacteriales	Corynebacteriaceae
Unclassified Prevotellaceae	0.213224	0.860407	46	16	0.806683	0.969693	Bacteria	Bacteroidota	Bacteroidia	Bacteroidales	Prevotellaceae
Caproiciproducens	-0.024436	0.10528	46	5	0.818704	0.969693	Bacteria	Firmicutes	Clostridia	Oscillospirales	Ruminococcaceae
Rikenellaceae_RC9_gut_group	0.19052	0.88166	46	20	0.831001	0.971166	Bacteria	Bacteroidota	Bacteroidia	Bacteroidales	Rikenellaceae
Turicibacter	0.152911	0.764681	46	22	0.84252	0.971166	Bacteria	Firmicutes	Bacilli	Erysipelotrichales	Erysipelotrichaceae
Marvinbryantia	0.14576	0.817375	46	33	0.860175	0.974176	Bacteria	Firmicutes	Clostridia	Lachnospirales	Lachnospiraceae
Akkermansia	-0.181309	1.03506	46	16	0.861831	0.974176	Bacteria	Verrucomicrobiota	Verrucomicrobiae	Verrucomicrobiales	Akkermansiaceae
Syntrophococcus	0.0566999	0.353257	46	5	0.874016	0.977257	Bacteria	Firmicutes	Clostridia	Lachnospirales	Lachnospiraceae
Haemophilus	0.140059	0.977462	46	22	0.887429	0.982009	Bacteria	Proteobacteria	Gammaproteobacteria	Pasteurellales	Pasteurellaceae
Unclassified Pasteurellaceae	-0.0642461	0.535063	46	10	0.905027	0.982893	Bacteria	Proteobacteria	Gammaproteobacteria	Pasteurellales	Pasteurellaceae
Phascolarctobacterium	0.0551529	0.511453	46	7	0.914665	0.983389	Bacteria	Firmicutes	Negativicutes	Acidaminococcales	Acidaminococcaceae
Romboutsia	0.0587587	0.833139	46	38	0.944442	0.986196	Bacteria	Firmicutes	Clostridia	Peptostreptococcales-Tissierellales	Peptostreptococcaceae
uncultured	-0.0251124	0.593419	46	16	0.966645	0.989411	Bacteria	Actinobacteriota	Coriobacteriia	Coriobacteriales	uncultured
Prevotellaceae_NK3B31_group	-0.00760284	0.309801	46	6	0.980653	0.992081	Bacteria	Bacteroidota	Bacteroidia	Bacteroidales	Prevotellaceae
Butyrivibrio	-0.00614827	0.266156	46	6	0.981788	0.992081	Bacteria	Firmicutes	Clostridia	Lachnospirales	Lachnospiraceae
[Eubacterium]_siraeum_group	-0.00136423	0.308045	98	19	0.996485	0.99785	Bacteria	Firmicutes	Clostridia	Oscillospirales	Ruminococcaceae

## Sheet: Supplemental Table 4
Supplemental Table 4. Effect of a 12-week sucralose intervention on gut microbial genera among individuals with obesity (BMI ≥ 25.0 kg/m2) in the type 2 diabetes trial*
*P-values and β coefficients are derived from the group x time interaction in a linear mixed model including each gut microbial genus relative abundance as the outcome, participant ID as a random-effect, and group, time, group × time interaction, age and sex as fixed effects. Q-value adjusts for multiple testing using a Benjamani-Hochberg False Discvoery Rate. Abbreviations: N.not.0, number of pa…
Genus	β	SD	N	N.not.0	p-value	q-value	Kingdom	Phylum	Class	Order	Family
Agathobacter	-2.33007	0.547105	80	70	0.000130034	0.0632613	Bacteria	Firmicutes	Clostridia	Lachnospirales	Lachnospiraceae
CAG-352	-0.996939	0.27591	80	16	0.000872821	0.195294	Bacteria	Firmicutes	Clostridia	Oscillospirales	Ruminococcaceae
Lachnospiraceae_NC2004_group	-1.93504	0.572244	80	68	0.00168122	0.248815	Bacteria	Firmicutes	Clostridia	Lachnospirales	Lachnospiraceae
Megamonas	-2.68616	0.818805	80	38	0.00222404	0.248815	Bacteria	Firmicutes	Negativicutes	Veillonellales-Selenomonadales	Selenomonadaceae
Fusicatenibacter	-1.79186	0.598579	80	69	0.00482833	0.412044	Bacteria	Firmicutes	Clostridia	Lachnospirales	Lachnospiraceae
Roseburia	-1.5316	0.514099	80	70	0.00501459	0.412044	Bacteria	Firmicutes	Clostridia	Lachnospirales	Lachnospiraceae
Dorea	-1.34195	0.465646	80	79	0.00517017	0.412044	Bacteria	Firmicutes	Clostridia	Lachnospirales	Lachnospiraceae
Lachnospiraceae_UCG-004	-1.12974	0.410968	80	34	0.00750748	0.45493	Bacteria	Firmicutes	Clostridia	Lachnospirales	Lachnospiraceae
Faecalibacterium	-1.81168	0.665927	80	78	0.00977635	0.475608	Bacteria	Firmicutes	Clostridia	Oscillospirales	Ruminococcaceae
Lachnospira	-1.69828	0.633852	80	50	0.0108434	0.475608	Bacteria	Firmicutes	Clostridia	Lachnospirales	Lachnospiraceae
Lachnospiraceae_ND3007_group	-1.47617	0.551429	80	46	0.0109065	0.475608	Bacteria	Firmicutes	Clostridia	Lachnospirales	Lachnospiraceae
Enterococcus	2.57844	0.990571	80	58	0.0111595	0.475608	Bacteria	Firmicutes	Bacilli	Lactobacillales	Enterococcaceae
Bifidobacterium	0.631577	0.248987	80	79	0.0133018	0.48662	Bacteria	Actinobacteriota	Actinobacteria	Bifidobacteriales	Bifidobacteriaceae
Unclassified Lachnospiraceae	-0.863706	0.338077	80	79	0.0147547	0.492541	Bacteria	Firmicutes	Clostridia	Lachnospirales	Lachnospiraceae
Oscillibacter	-0.917256	0.361557	80	32	0.0154091	0.492541	Bacteria	Firmicutes	Clostridia	Oscillospirales	Oscillospiraceae
Lachnoclostridium	-1.44322	0.600904	80	60	0.0213128	0.521702	Bacteria	Firmicutes	Clostridia	Lachnospirales	Lachnospiraceae
Escherichia-Shigella	-1.68966	0.724367	80	77	0.025065	0.521702	Bacteria	Proteobacteria	Gammaproteobacteria	Enterobacterales	Enterobacteriaceae
Anaerostipes	-1.20457	0.530447	80	59	0.0289079	0.548002	Bacteria	Firmicutes	Clostridia	Lachnospirales	Lachnospiraceae
Acidaminococcus	-1.22743	0.554719	80	31	0.0300024	0.548002	Bacteria	Firmicutes	Negativicutes	Acidaminococcales	Acidaminococcaceae
Unclassified Peptostreptococcaceae	1.27898	0.57931	80	57	0.0333703	0.572772	Bacteria	Firmicutes	Clostridia	Peptostreptococcales-Tissierellales	Peptostreptococcaceae
Pediococcus	2.0971	0.979114	80	32	0.0354984	0.572772	Bacteria	Firmicutes	Bacilli	Lactobacillales	Lactobacillaceae
Clostridia_vadinBB60_group	-1.18761	0.545768	80	32	0.0358383	0.572772	Bacteria	Firmicutes	Clostridia	Clostridia_vadinBB60_group	Clostridia_vadinBB60_group
[Eubacterium]_eligens_group	-1.33665	0.621405	80	50	0.0378973	0.584795	Bacteria	Firmicutes	Clostridia	Lachnospirales	Lachnospiraceae
GCA-900066575	-0.564229	0.27251	80	23	0.0452505	0.64841	Bacteria	Firmicutes	Clostridia	Lachnospirales	Lachnospiraceae
Parasutterella	-0.949805	0.460629	80	28	0.0460969	0.64841	Bacteria	Proteobacteria	Gammaproteobacteria	Burkholderiales	Sutterellaceae
Prevotella	-1.27432	0.624246	80	77	0.0482017	0.64841	Bacteria	Bacteroidota	Bacteroidia	Bacteroidales	Prevotellaceae
Lachnospiraceae_FCS020_group	-0.84909	0.428464	80	48	0.0547803	0.653936	Bacteria	Firmicutes	Clostridia	Lachnospirales	Lachnospiraceae
Leuconostoc	-0.258802	0.133965	80	9	0.0572054	0.664919	Bacteria	Firmicutes	Bacilli	Lactobacillales	Leuconostocaceae
Bilophila	-0.975162	0.510092	80	40	0.0634724	0.680706	Bacteria	Desulfobacterota	Desulfovibrionia	Desulfovibrionales	Desulfovibrionaceae
Veillonella	-1.24158	0.674136	80	38	0.0695202	0.680706	Bacteria	Firmicutes	Negativicutes	Veillonellales-Selenomonadales	Veillonellaceae
Catenibacterium	-1.04373	0.561339	80	73	0.0707326	0.680706	Bacteria	Firmicutes	Bacilli	Erysipelotrichales	Erysipelatoclostridiaceae
uncultured	-0.746874	0.405579	80	45	0.0733641	0.68171	Bacteria	Firmicutes	Clostridia	Oscillospirales	Ruminococcaceae
Lachnospiraceae_UCG-010	-0.708118	0.396067	80	25	0.0778904	0.68171	Bacteria	Firmicutes	Clostridia	Lachnospirales	Lachnospiraceae
Butyricicoccus	-1.22529	0.699694	80	60	0.0840592	0.68171	Bacteria	Firmicutes	Clostridia	Oscillospirales	Butyricicoccaceae
[Eubacterium]_coprostanoligenes_group	-1.04693	0.592612	80	65	0.0853205	0.68171	Bacteria	Firmicutes	Clostridia	Oscillospirales	[Eubacterium]_coprostanoligenes_group
Libanicoccus	0.915762	0.519652	80	41	0.0860684	0.68171	Bacteria	Actinobacteriota	Coriobacteriia	Coriobacteriales	Atopobiaceae
Desulfovibrio	-0.847218	0.48162	80	32	0.0866109	0.68171	Bacteria	Desulfobacterota	Desulfovibrionia	Desulfovibrionales	Desulfovibrionaceae
Unclassified Lactobacillaceae	1.25551	0.726335	80	26	0.0880588	0.68171	Bacteria	Firmicutes	Bacilli	Lactobacillales	Lactobacillaceae
Dialister	-1.4173	0.839922	80	67	0.0957329	0.697249	Bacteria	Firmicutes	Negativicutes	Veillonellales-Selenomonadales	Veillonellaceae
Unclassified Unassigned	0.615874	0.372525	80	79	0.102518	0.697249	Unassigned	Unclassified Unassigned	Unclassified Unassigned	Unclassified Unassigned	Unclassified Unassigned
CAG-56	-0.688564	0.418629	80	21	0.104251	0.697249	Bacteria	Firmicutes	Clostridia	Lachnospirales	Lachnospiraceae
Holdemanella	-1.07986	0.656257	80	65	0.108117	0.711504	Bacteria	Firmicutes	Bacilli	Erysipelotrichales	Erysipelotrichaceae
Coprococcus	-0.997619	0.621331	80	64	0.116638	0.719712	Bacteria	Firmicutes	Clostridia	Lachnospirales	Lachnospiraceae
Odoribacter	-0.678564	0.423011	80	28	0.116966	0.719712	Bacteria	Bacteroidota	Bacteroidia	Bacteroidales	Marinifilaceae
Terrisporobacter	0.915581	0.576656	80	25	0.120632	0.719712	Bacteria	Firmicutes	Clostridia	Peptostreptococcales-Tissierellales	Peptostreptococcaceae
Unclassified Eukaryota	0.324452	0.208186	80	15	0.123388	0.719712	Eukaryota	Unclassified Eukaryota	Unclassified Eukaryota	Unclassified Eukaryota	Unclassified Eukaryota
Gastranaerophilales	-0.88767	0.56683	80	18	0.125633	0.719712	Bacteria	Cyanobacteria	Vampirivibrionia	Gastranaerophilales	Gastranaerophilales
[Ruminococcus]_gauvreauii_group	-0.900135	0.581572	80	59	0.129968	0.719712	Bacteria	Firmicutes	Clostridia	Lachnospirales	Lachnospiraceae
vadinBE97	-0.884587	0.57888	80	14	0.130751	0.719712	Bacteria	Verrucomicrobiota	Lentisphaeria	Victivallales	vadinBE97
Sutterella	-0.997793	0.65661	80	37	0.13287	0.719712	Bacteria	Proteobacteria	Gammaproteobacteria	Burkholderiales	Sutterellaceae
Prevotellaceae_NK3B31_group	0.326344	0.213203	80	10	0.134134	0.719712	Bacteria	Bacteroidota	Bacteroidia	Bacteroidales	Prevotellaceae
Unclassified Ruminococcaceae	-0.801853	0.526427	80	63	0.135989	0.72173	Bacteria	Firmicutes	Clostridia	Oscillospirales	Ruminococcaceae
NK4A214_group	-0.600714	0.407267	80	47	0.148454	0.74516	Bacteria	Firmicutes	Clostridia	Oscillospirales	Oscillospiraceae
UCG-002	-0.821341	0.557662	80	66	0.149032	0.74516	Bacteria	Firmicutes	Clostridia	Oscillospirales	Oscillospiraceae
Muribaculaceae	-0.97391	0.665184	80	47	0.151385	0.74856	Bacteria	Bacteroidota	Bacteroidia	Bacteroidales	Muribaculaceae
Fenollaria	-0.305885	0.213914	80	9	0.156942	0.764375	Bacteria	Firmicutes	Clostridia	Peptostreptococcales-Tissierellales	Peptostreptococcales-Tissierellales
Family_XIII_AD3011_group	-0.630152	0.436622	80	49	0.157145	0.764375	Bacteria	Firmicutes	Clostridia	Peptostreptococcales-Tissierellales	Anaerovoracaceae
[Eubacterium]_ruminantium_group	0.748042	0.525293	80	26	0.162593	0.766258	Bacteria	Firmicutes	Clostridia	Lachnospirales	Lachnospiraceae
Saccharimonadaceae	-0.244091	0.17503	80	9	0.167317	0.766258	Bacteria	Patescibacteria	Saccharimonadia	Saccharimonadales	Saccharimonadaceae
UCG-005	-0.682691	0.487373	80	46	0.169401	0.766258	Bacteria	Firmicutes	Clostridia	Oscillospirales	Oscillospiraceae
Christensenellaceae_R-7_group	-0.690282	0.503889	80	60	0.178756	0.766258	Bacteria	Firmicutes	Clostridia	Christensenellales	Christensenellaceae
Alloprevotella	-0.971004	0.719916	80	49	0.185393	0.766258	Bacteria	Bacteroidota	Bacteroidia	Bacteroidales	Prevotellaceae
Slackia	0.650133	0.488876	80	51	0.191495	0.766258	Bacteria	Actinobacteriota	Coriobacteriia	Coriobacteriales	Eggerthellaceae
[Eubacterium]_hallii_group	-0.900117	0.690278	80	75	0.200081	0.766258	Bacteria	Firmicutes	Clostridia	Lachnospirales	Lachnospiraceae
[Clostridium]_innocuum_group	-0.316744	0.250309	80	14	0.213428	0.766258	Bacteria	Firmicutes	Bacilli	Erysipelotrichales	Erysipelotrichaceae
Megasphaera	-1.20933	0.978125	80	56	0.223908	0.766258	Bacteria	Firmicutes	Negativicutes	Veillonellales-Selenomonadales	Veillonellaceae
uncultured	-0.304062	0.250639	80	15	0.232562	0.766258	Bacteria	Firmicutes	Clostridia	Peptococcales	Peptococcaceae
Allisonella	-0.441333	0.370534	80	25	0.237431	0.766258	Bacteria	Firmicutes	Negativicutes	Veillonellales-Selenomonadales	Veillonellaceae
Peptostreptococcus	0.212047	0.183571	80	15	0.251756	0.782421	Bacteria	Firmicutes	Clostridia	Peptostreptococcales-Tissierellales	Peptostreptococcaceae
Blautia	-0.385968	0.342138	80	79	0.266348	0.798868	Bacteria	Firmicutes	Clostridia	Lachnospirales	Lachnospiraceae
Colidextribacter	-0.410305	0.366569	80	28	0.270032	0.800464	Bacteria	Firmicutes	Clostridia	Oscillospirales	Oscillospiraceae
Unclassified Eggerthellaceae	-0.406299	0.364422	80	51	0.27189	0.800464	Bacteria	Actinobacteriota	Coriobacteriia	Coriobacteriales	Eggerthellaceae
Ruminococcus	-0.699505	0.629991	80	59	0.273828	0.803529	Bacteria	Firmicutes	Clostridia	Oscillospirales	Ruminococcaceae
Erysipelotrichaceae_UCG-003	-0.261591	0.242152	80	19	0.286828	0.824502	Bacteria	Firmicutes	Bacilli	Erysipelotrichales	Erysipelatoclostridiaceae
uncultured	-0.391953	0.364097	80	35	0.288487	0.824502	Bacteria	Firmicutes	Clostridia	Oscillospirales	Oscillospiraceae
Romboutsia	0.624931	0.589394	80	66	0.295704	0.824502	Bacteria	Firmicutes	Clostridia	Peptostreptococcales-Tissierellales	Peptostreptococcaceae
UCG-010	-0.478994	0.461082	80	32	0.30544	0.824502	Bacteria	Firmicutes	Clostridia	Oscillospirales	UCG-010
Turicibacter	0.567001	0.557111	80	36	0.315232	0.829801	Bacteria	Firmicutes	Bacilli	Erysipelotrichales	Erysipelotrichaceae
uncultured	0.52541	0.52793	80	48	0.325922	0.846382	Bacteria	Firmicutes	Clostridia	Peptostreptococcales-Tissierellales	Peptostreptococcaceae
Solobacterium	-0.374574	0.377313	80	29	0.327115	0.846382	Bacteria	Firmicutes	Bacilli	Erysipelotrichales	Erysipelotrichaceae
Corynebacterium	-0.339196	0.351567	80	20	0.340739	0.859046	Bacteria	Actinobacteriota	Actinobacteria	Corynebacteriales	Corynebacteriaceae
Subdoligranulum	-0.459293	0.478255	80	78	0.34295	0.859649	Bacteria	Firmicutes	Clostridia	Oscillospirales	Ruminococcaceae
Mitsuokella	-0.761119	0.807067	80	46	0.348715	0.864072	Bacteria	Firmicutes	Negativicutes	Veillonellales-Selenomonadales	Selenomonadaceae
Methanobrevibacter	-0.39131	0.421926	80	12	0.359553	0.864072	Archaea	Euryarchaeota	Methanobacteria	Methanobacteriales	Methanobacteriaceae
[Ruminococcus]_gnavus_group	-0.349249	0.384554	80	32	0.3695	0.877195	Bacteria	Firmicutes	Clostridia	Lachnospirales	Lachnospiraceae
[Eubacterium]_oxidoreducens_group	-0.275028	0.305529	80	41	0.373699	0.8803	Bacteria	Firmicutes	Clostridia	Lachnospirales	Lachnospiraceae
UBA1819	0.348079	0.387752	80	25	0.375006	0.880919	Bacteria	Firmicutes	Clostridia	Oscillospirales	Ruminococcaceae
F0332	0.183256	0.207626	80	17	0.380295	0.881148	Bacteria	Actinobacteriota	Actinobacteria	Actinomycetales	Actinomycetaceae
Victivallis	-0.249463	0.2829	80	12	0.383425	0.881148	Bacteria	Verrucomicrobiota	Lentisphaeria	Victivallales	Victivallaceae
Family_XIII_UCG-001	-0.330336	0.379698	80	21	0.387115	0.881148	Bacteria	Firmicutes	Clostridia	Peptostreptococcales-Tissierellales	Anaerovoracaceae
Phascolarctobacterium	-0.326355	0.373431	80	14	0.387642	0.881148	Bacteria	Firmicutes	Negativicutes	Acidaminococcales	Acidaminococcaceae
Asteroleplasma	-0.595355	0.683557	80	31	0.389242	0.881148	Bacteria	Firmicutes	Bacilli	Erysipelotrichales	Erysipelatoclostridiaceae
Unclassified Clostridia	-0.38514	0.443375	80	63	0.390489	0.881148	Bacteria	Firmicutes	Clostridia	Unclassified Clostridia	Unclassified Clostridia
Moryella	-0.212512	0.258987	80	21	0.41702	0.881148	Bacteria	Firmicutes	Clostridia	Lachnospirales	Lachnospiraceae
Butyricimonas	-0.369464	0.454711	80	26	0.421551	0.881148	Bacteria	Bacteroidota	Bacteroidia	Bacteroidales	Marinifilaceae
Faecalitalea	0.254209	0.313134	80	9	0.42195	0.881148	Bacteria	Firmicutes	Bacilli	Erysipelotrichales	Erysipelotrichaceae
uncultured	-0.327596	0.406112	80	23	0.42488	0.881148	Bacteria	Actinobacteriota	Coriobacteriia	Coriobacteriales	uncultured
Succinivibrio	0.368272	0.459921	80	20	0.428267	0.881148	Bacteria	Proteobacteria	Gammaproteobacteria	Aeromonadales	Succinivibrionaceae
Intestinibacter	0.437718	0.55301	80	41	0.433554	0.882258	Bacteria	Firmicutes	Clostridia	Peptostreptococcales-Tissierellales	Peptostreptococcaceae
UCG-003	-0.342244	0.434641	80	47	0.435922	0.882258	Bacteria	Firmicutes	Clostridia	Oscillospirales	Oscillospiraceae
Unclassified Enterobacterales	-0.294907	0.37777	80	24	0.439843	0.882258	Bacteria	Proteobacteria	Gammaproteobacteria	Enterobacterales	Unclassified Enterobacterales
Marvinbryantia	-0.413185	0.529942	80	60	0.440409	0.882258	Bacteria	Firmicutes	Clostridia	Lachnospirales	Lachnospiraceae
Alistipes	-0.478212	0.626599	80	53	0.450065	0.882258	Bacteria	Bacteroidota	Bacteroidia	Bacteroidales	Rikenellaceae
Adlercreutzia	0.316945	0.420592	80	18	0.455752	0.882258	Bacteria	Actinobacteriota	Coriobacteriia	Coriobacteriales	Eggerthellaceae
Oribacterium	0.241237	0.323628	80	13	0.458383	0.882258	Bacteria	Firmicutes	Clostridia	Lachnospirales	Lachnospiraceae
Porphyromonas	-0.140072	0.187149	80	11	0.458796	0.882258	Bacteria	Bacteroidota	Bacteroidia	Bacteroidales	Porphyromonadaceae
Kocuria	-0.141936	0.191839	80	10	0.463924	0.88343	Bacteria	Actinobacteriota	Actinobacteria	Micrococcales	Micrococcaceae
Parabacteroides	-0.436069	0.601006	80	51	0.47255	0.887086	Bacteria	Bacteroidota	Bacteroidia	Bacteroidales	Tannerellaceae
Unclassified Bacteria	0.397756	0.55531	80	23	0.476075	0.887086	Bacteria	Unclassified Bacteria	Unclassified Bacteria	Unclassified Bacteria	Unclassified Bacteria
Lachnospiraceae_UCG-008	-0.218901	0.304998	80	24	0.477324	0.887086	Bacteria	Firmicutes	Clostridia	Lachnospirales	Lachnospiraceae
Rikenellaceae_RC9_gut_group	0.318817	0.455067	80	31	0.487825	0.888157	Bacteria	Bacteroidota	Bacteroidia	Bacteroidales	Rikenellaceae
Eubacterium	-0.17562	0.263555	80	11	0.509214	0.906989	Bacteria	Firmicutes	Clostridia	Eubacteriales	Eubacteriaceae
Enterobacter	0.394062	0.59546	80	40	0.512107	0.909263	Bacteria	Proteobacteria	Gammaproteobacteria	Enterobacterales	Enterobacteriaceae
Oxalobacter	0.136955	0.207416	80	16	0.513048	0.909263	Bacteria	Proteobacteria	Gammaproteobacteria	Burkholderiales	Oxalobacteraceae
Lachnospiraceae_UCG-001	-0.200548	0.327114	80	12	0.541702	0.930483	Bacteria	Firmicutes	Clostridia	Lachnospirales	Lachnospiraceae
Howardella	-0.135111	0.219953	80	34	0.542695	0.930483	Bacteria	Firmicutes	Clostridia	Lachnospirales	Lachnospiraceae
Peptococcus	0.0995403	0.163024	80	13	0.545109	0.931054	Bacteria	Firmicutes	Clostridia	Peptococcales	Peptococcaceae
Akkermansia	0.434406	0.719792	80	29	0.549751	0.935413	Bacteria	Verrucomicrobiota	Verrucomicrobiae	Verrucomicrobiales	Akkermansiaceae
Coriobacteriaceae_UCG-003	-0.211463	0.362135	80	15	0.562716	0.937513	Bacteria	Actinobacteriota	Coriobacteriia	Coriobacteriales	Atopobiaceae
Haemophilus	0.391731	0.731363	80	41	0.593828	0.95389	Bacteria	Proteobacteria	Gammaproteobacteria	Pasteurellales	Pasteurellaceae
Saccharimonadales	0.175941	0.336762	80	14	0.60439	0.955499	Bacteria	Patescibacteria	Saccharimonadia	Saccharimonadales	Saccharimonadales
uncultured	0.0912373	0.183019	80	17	0.620996	0.963204	Bacteria	Firmicutes	Clostridia	Christensenellales	Christensenellaceae
Granulicatella	0.12509	0.253641	80	22	0.623346	0.963204	Bacteria	Firmicutes	Bacilli	Lactobacillales	Carnobacteriaceae
Papillibacter	-0.0757902	0.157424	80	11	0.632965	0.970772	Bacteria	Firmicutes	Clostridia	Oscillospirales	Oscillospiraceae
Holdemania	0.109259	0.237656	80	11	0.648327	0.973953	Bacteria	Firmicutes	Bacilli	Erysipelotrichales	Erysipelotrichaceae
Finegoldia	-0.109629	0.241928	80	9	0.65302	0.973953	Bacteria	Firmicutes	Clostridia	Peptostreptococcales-Tissierellales	Peptostreptococcales-Tissierellales
Unclassified Oscillospiraceae	-0.222778	0.497879	80	50	0.657088	0.973953	Bacteria	Firmicutes	Clostridia	Oscillospirales	Oscillospiraceae
uncultured	0.162573	0.36355	80	19	0.657282	0.973953	Bacteria	Actinobacteriota	Coriobacteriia	Coriobacteriales	Coriobacteriales_Incertae_Sedis
Senegalimassilia	0.248402	0.589063	80	61	0.675628	0.97867	Bacteria	Actinobacteriota	Coriobacteriia	Coriobacteriales	Eggerthellaceae
uncultured	0.252145	0.604847	80	48	0.679117	0.97867	Bacteria	Actinobacteriota	Coriobacteriia	Coriobacteriales	Eggerthellaceae
Atopobium	0.0997348	0.255026	80	18	0.697925	0.97867	Bacteria	Actinobacteriota	Coriobacteriia	Coriobacteriales	Atopobiaceae
[Eubacterium]_xylanophilum_group	0.118339	0.302694	80	11	0.698015	0.97867	Bacteria	Firmicutes	Clostridia	Lachnospirales	Lachnospiraceae
Sarcina	-0.132154	0.370199	80	14	0.723082	0.97867	Bacteria	Firmicutes	Clostridia	Clostridiales	Clostridiaceae
Gordonibacter	-0.117164	0.334904	80	18	0.728388	0.97867	Bacteria	Actinobacteriota	Coriobacteriia	Coriobacteriales	Eggerthellaceae
Rothia	0.139504	0.399148	80	31	0.728639	0.97867	Bacteria	Actinobacteriota	Actinobacteria	Micrococcales	Micrococcaceae
Erysipelatoclostridium	-0.124731	0.363143	80	19	0.733134	0.97867	Bacteria	Firmicutes	Bacilli	Erysipelotrichales	Erysipelatoclostridiaceae
Unclassified Butyricicoccaceae	-0.133541	0.391276	80	16	0.734761	0.97867	Bacteria	Firmicutes	Clostridia	Oscillospirales	Butyricicoccaceae
Raoultibacter	0.0773774	0.229412	80	22	0.737758	0.97867	Bacteria	Actinobacteriota	Coriobacteriia	Coriobacteriales	Coriobacteriales_Incertae_Sedis
[Eubacterium]_ventriosum_group	0.113979	0.344195	80	21	0.742353	0.97867	Bacteria	Firmicutes	Clostridia	Lachnospirales	Lachnospiraceae
Unclassified Prevotellaceae	-0.190798	0.586959	80	29	0.746917	0.97867	Bacteria	Bacteroidota	Bacteroidia	Bacteroidales	Prevotellaceae
Lachnospiraceae_NK4A136_group	-0.156641	0.501059	80	55	0.756278	0.97867	Bacteria	Firmicutes	Clostridia	Lachnospirales	Lachnospiraceae
Unclassified Oscillospirales	0.103813	0.344708	80	33	0.764932	0.97867	Bacteria	Firmicutes	Clostridia	Oscillospirales	Unclassified Oscillospirales
RF39	0.211485	0.704332	80	33	0.765613	0.97867	Bacteria	Firmicutes	Bacilli	RF39	RF39
Bacteroides	-0.239791	0.800085	80	69	0.766034	0.97867	Bacteria	Bacteroidota	Bacteroidia	Bacteroidales	Bacteroidaceae
Weissella	0.271254	0.906925	80	53	0.766499	0.97867	Bacteria	Firmicutes	Bacilli	Lactobacillales	Leuconostocaceae
Clostridium_sensu_stricto_3	0.0950802	0.323894	80	9	0.769921	0.97867	Bacteria	Firmicutes	Clostridia	Clostridiales	Clostridiaceae
Monoglobus	-0.191069	0.689343	80	43	0.783148	0.97867	Bacteria	Firmicutes	Clostridia	Monoglobales	Monoglobaceae
Unclassified Clostridiaceae	-0.12421	0.462911	80	20	0.789197	0.97867	Bacteria	Firmicutes	Clostridia	Clostridiales	Clostridiaceae
UCG-009	0.0677834	0.257693	80	14	0.793941	0.97867	Bacteria	Firmicutes	Clostridia	Oscillospirales	Butyricicoccaceae
Streptococcus	-0.177838	0.705734	80	75	0.802407	0.97867	Bacteria	Firmicutes	Bacilli	Lactobacillales	Streptococcaceae
uncultured	0.0939911	0.380866	80	22	0.806405	0.97867	Bacteria	Bacteroidota	Bacteroidia	Bacteroidales	uncultured
Lactococcus	0.122464	0.50324	80	23	0.809042	0.97867	Bacteria	Firmicutes	Bacilli	Lactobacillales	Streptococcaceae
Defluviitaleaceae_UCG-011	0.0323885	0.13606	80	12	0.813124	0.97867	Bacteria	Firmicutes	Clostridia	Lachnospirales	Defluviitaleaceae
Unclassified Enterobacteriaceae	-0.14499	0.615933	80	71	0.815163	0.97867	Bacteria	Proteobacteria	Gammaproteobacteria	Enterobacterales	Enterobacteriaceae
Paraprevotella	-0.104221	0.456207	80	20	0.819926	0.97867	Bacteria	Bacteroidota	Bacteroidia	Bacteroidales	Prevotellaceae
Klebsiella	0.167079	0.736408	80	49	0.82173	0.97867	Bacteria	Proteobacteria	Gammaproteobacteria	Enterobacterales	Enterobacteriaceae
Collinsella	-0.132264	0.598522	80	77	0.825713	0.97867	Bacteria	Actinobacteriota	Coriobacteriia	Coriobacteriales	Coriobacteriaceae
Lactobacillus	0.126682	0.58808	80	79	0.830594	0.97867	Bacteria	Firmicutes	Bacilli	Lactobacillales	Lactobacillaceae
Enterorhabdus	0.0782777	0.370674	80	34	0.833878	0.97867	Bacteria	Actinobacteriota	Coriobacteriia	Coriobacteriales	Eggerthellaceae
[Eubacterium]_siraeum_group	-0.0689321	0.353619	80	16	0.846484	0.97867	Bacteria	Firmicutes	Clostridia	Oscillospirales	Ruminococcaceae
Clostridia_UCG-014	-0.085446	0.47194	80	32	0.857288	0.97867	Bacteria	Firmicutes	Clostridia	Clostridia_UCG-014	Clostridia_UCG-014
Unclassified Streptococcaceae	0.0350323	0.216016	80	12	0.87161	0.982043	Bacteria	Firmicutes	Bacilli	Lactobacillales	Streptococcaceae
Unclassified Bacilli	0.0583136	0.377955	80	23	0.877803	0.982043	Bacteria	Firmicutes	Bacilli	Unclassified Bacilli	Unclassified Bacilli
uncultured	-0.0401884	0.277345	80	9	0.885553	0.984445	Bacteria	Proteobacteria	Gammaproteobacteria	Aeromonadales	Succinivibrionaceae
Actinomyces	0.0554066	0.391384	80	47	0.888171	0.984445	Bacteria	Actinobacteriota	Actinobacteria	Actinomycetales	Actinomycetaceae
Syntrophococcus	0.0488068	0.36832	80	12	0.895279	0.986791	Bacteria	Firmicutes	Clostridia	Lachnospirales	Lachnospiraceae
Mogibacterium	0.0382211	0.292346	80	26	0.896671	0.98711	Bacteria	Firmicutes	Clostridia	Peptostreptococcales-Tissierellales	Anaerovoracaceae
Eggerthella	-0.0563648	0.47173	80	30	0.90552	0.98732	Bacteria	Actinobacteriota	Coriobacteriia	Coriobacteriales	Eggerthellaceae
Unclassified Pasteurellaceae	-0.0442969	0.378914	80	21	0.907551	0.98732	Bacteria	Proteobacteria	Gammaproteobacteria	Pasteurellales	Pasteurellaceae
Butyrivibrio	-0.0305023	0.26189	80	14	0.907894	0.98732	Bacteria	Firmicutes	Clostridia	Lachnospirales	Lachnospiraceae
Clostridium_sensu_stricto_1	-0.0538126	0.510025	80	61	0.916526	0.990204	Bacteria	Firmicutes	Clostridia	Clostridiales	Clostridiaceae
uncultured	-0.0473156	0.500523	80	35	0.925183	0.990204	Bacteria	Bacteroidota	Bacteroidia	Bacteroidales	Prevotellaceae
Incertae_Sedis	-0.0443872	0.520577	80	51	0.932498	0.990608	Bacteria	Firmicutes	Clostridia	Oscillospirales	Ruminococcaceae
Olsenella	0.0433941	0.600913	80	71	0.942811	0.992724	Bacteria	Actinobacteriota	Coriobacteriia	Coriobacteriales	Atopobiaceae
Unclassified Lactobacillales	0.0182385	0.364884	80	42	0.960397	0.995346	Bacteria	Firmicutes	Bacilli	Lactobacillales	Unclassified Lactobacillales
[Ruminococcus]_torques_group	-0.0233241	0.480647	80	67	0.961551	0.995346	Bacteria	Firmicutes	Clostridia	Lachnospirales	Lachnospiraceae
Flavonifractor	-0.0071187	0.350733	80	26	0.983913	0.995346	Bacteria	Firmicutes	Clostridia	Oscillospirales	Oscillospiraceae
Gemella	0.00275872	0.175437	80	9	0.987496	0.995346	Bacteria	Firmicutes	Bacilli	Staphylococcales	Gemellaceae
Barnesiella	-0.000960037	0.462735	80	18	0.998355	0.999386	Bacteria	Bacteroidota	Bacteroidia	Bacteroidales	Barnesiellaceae
